# Supplementary material for: Genome-wide identification of the CmHDZ gene family in Chinese chestnut (Castanea mollissima) and analysis of their expression patterns under different types of abiotic stress
Source: Front Plant Sci. 2026 Apr 30;17:1778593. doi: 10.3389/fpls.2026.1778593 (PMC13171501; doi:10.3389/fpls.2026.1778593)
Supplement: Supplementary file 1 [file Table1.xls]

Sequence ID	Primer ID	Primer Sequence	Primer Tm	Primer GC	Product Size	Product Tm
EVM0000545.1	EVM0000545.1_1_F	CATGACTGCCCCAAGCCA	59.964	61.111	139	85.4
EVM0000545.1	EVM0000545.1_1_R	ACGCCTCTTTTCGCTGCT	59.969	55.556	139	85.4
EVM0003602.1	EVM0003602.1_1_F	ACCGGGAAGAGGGTTGGA	59.794	61.111	88	87.3
EVM0003602.1	EVM0003602.1_1_R	TGGAGAAGACAGCGCTGC	60.048	61.111	88	87.3
EVM0005201.1	EVM0005201.1_1_F	AGGCCGTTTTACCGTGCA	59.889	55.556	88	82.6
EVM0005201.1	EVM0005201.1_1_R	GCCGCCTCTTCTTCTCGG	60.203	66.667	88	82.6
EVM0006976.1	EVM0006976.1_1_F	AGAGAAGCCCAGCGTTCT	58.201	55.556	118	80.7
EVM0006976.1	EVM0006976.1_1_R	TGCTATGTTCAGCGTGCCA	60.004	52.632	118	80.7
EVM0013297.1	EVM0013297.1_1_F	CACCAACGTCCGATCCCC	60.125	66.667	86	85.8
EVM0013297.1	EVM0013297.1_1_R	CGTGGATGGAGCACTGCA	60.047	61.111	86	85.8
EVM0014166.1	EVM0014166.1_1_F	GGGCGTGGACATGTCGAA	60.048	61.111	126	86.5
EVM0014166.1	EVM0014166.1_1_R	TCCATGTTCGGTGTGGCC	59.967	61.111	126	86.5
EVM0015070.1	EVM0015070.1_1_F	ACCACGCCAAGTTGCTGT	60.124	55.556	134	83.9
EVM0015070.1	EVM0015070.1_1_R	CCTCAGACTCAAGCTGGCA	59.324	57.895	134	83.9
EVM0015907.1	EVM0015907.1_1_F	GGGCTGGTCATGGGGAAG	59.723	66.667	143	83.2
EVM0015907.1	EVM0015907.1_1_R	GCCACTTGTCTTGGTTGCA	58.885	52.632	143	83.2
EVM0016208.1	EVM0016208.1_1_F	TGAAACCAGCTGCACCCT	59.074	55.556	93	82.3
EVM0016208.1	EVM0016208.1_1_R	AGCCATCACCACCATTGCA	59.923	52.632	93	82.3
EVM0016424.2	EVM0016424.2_1_F	CCTCCAGGCAGTGTGGC	60.010	70.588	145	83.0
EVM0016424.2	EVM0016424.2_1_R	CCAACCATGGCCAAAAGGC	60.003	57.895	145	83.0
EVM0017389.1	EVM0017389.1_1_F	CCGGAAAGAAAAGGCGGC	59.433	61.111	131	82.0
EVM0017389.1	EVM0017389.1_1_R	AACTTGCCGAGGCTGCAA	60.203	55.556	131	82.0
EVM0017508.1	EVM0017508.1_1_F	CCGGAAAGAAAAGGCGGC	59.433	61.111	131	82.0
EVM0017508.1	EVM0017508.1_1_R	AACTTGCCGAGGCTGCAA	60.203	55.556	131	82.0
EVM0018144.2	EVM0018144.2_1_F	CCAGCAGCCACCTCAAACT	60.228	57.895	150	82.8
EVM0018144.2	EVM0018144.2_1_R	AGCTCTCGTGCCAGTTGC	60.358	61.111	150	82.8
EVM0019525.1	EVM0019525.1_1_F	ACATCCTCGCCAGGTTGC	60.046	61.111	125	81.4
EVM0019525.1	EVM0019525.1_1_R	GCGACTCGAAGTTTGAAGCT	58.859	50.000	125	81.4
EVM0020240.1	EVM0020240.1_1_F	ACAGGAGGGCAAGGACCA	60.122	61.111	106	84.1
EVM0020240.1	EVM0020240.1_1_R	ACCTCCTTCTGCAACCGC	59.967	61.111	106	84.1
EVM0022981.1	EVM0022981.1_1_F	AAACCACGTGGACCTGGC	60.203	61.111	109	83.6
EVM0022981.1	EVM0022981.1_1_R	AGGTCAGACCAGCCCAGT	59.795	61.111	109	83.6
EVM0023488.1	EVM0023488.1_1_F	CAGCACCCTTACTCCGGC	60.125	66.667	104	82.0
EVM0023488.1	EVM0023488.1_1_R	GCTTGGTTCTTGCTCTTCGG	59.481	55.000	104	82.0
EVM0024481.1	EVM0024481.1_1_F	AGAGCTTGGGTTGCAGCC	60.283	61.111	127	83.4
EVM0024481.1	EVM0024481.1_1_R	CGTGGAAGCCAGGTCGTT	59.969	61.111	127	83.4
EVM0025058.1	EVM0025058.1_1_F	GGCTCCTGCACGGGATTT	60.045	61.111	116	83.1
EVM0025058.1	EVM0025058.1_1_R	CAGCAGCTGCATTTGGGC	60.126	61.111	116	83.1
EVM0025314.1	EVM0025314.1_1_F	AACTGCTGTCGACTGGCC	59.969	61.111	117	86.5
EVM0025314.1	EVM0025314.1_1_R	GCGACCTTTGTGGGCTCT	59.967	61.111	117	86.5
EVM0025544.1	EVM0025544.1_1_F	AGGAGCTGAGGGCCATGA	59.958	61.111	100	85.8
EVM0025544.1	EVM0025544.1_1_R	TCGCAACGAGGGCACATT	59.968	55.556	100	85.8
EVM0028117.1	EVM0028117.1_1_F	GTTGGGGGAGCCACACTC	59.966	66.667	102	85.1
EVM0028117.1	EVM0028117.1_1_R	AATCGCTGCGTTGGGACT	59.653	55.556	102	85.1
EVM0028450.1	EVM0028450.1_1_F	ACAGGAGGGCAAGGACCA	60.122	61.111	106	84.1
EVM0028450.1	EVM0028450.1_1_R	ACCTCCTTCTGCAACCGC	59.967	61.111	106	84.1
EVM0032379.1	EVM0032379.1_1_F	ATGCCACCAGTGCAGCAT	59.963	55.556	126	84.2
EVM0032379.1	EVM0032379.1_1_R	CACGCTCCATGGCTCCAA	60.046	61.111	126	84.2
EVM0032854.1	EVM0032854.1_1_F	TGCATCTGGCCAAGGCTT	59.558	55.556	81	82.8
EVM0032854.1	EVM0032854.1_1_R	TGGTCTTCCACCTAGCCCT	59.526	57.895	81	82.8
