# Supplementary material for: Genome-wide identification of the CmHDZ gene family in Chinese chestnut (Castanea mollissima) and analysis of their expression patterns under different types of abiotic stress
Source: Front Plant Sci. 2026 Apr 30;17:1778593. doi: 10.3389/fpls.2026.1778593 (PMC13171501; doi:10.3389/fpls.2026.1778593)
Supplement: Supplementary file 2 [file Table2.xlsx]

## Sheet: 总注释信息
EVM0000545.1	TCA	TCATCTTCAT	1775	9	+	Pisum sativum
EVM0000545.1	TC-rich repeats	GTTTTCTTAC	966	9	-	Nicotiana tabacum	cis-acting element involved in defense and stress responsiveness
EVM0000545.1	TCA-element	CCATCTTTTT	1537	9	-	Nicotiana tabacum	cis-acting element involved in salicylic acid responsiveness
EVM0000545.1	MBS	CAACTG	77	6	+	Arabidopsis thaliana	MYB binding site involved in drought-inducibility
EVM0000545.1	AT1-motif	AATTATTTTTTATT	806	13	+	Solanum tuberosum	part of a light responsive module
EVM0000545.1	TGACG-motif	TGACG	81	5	+	Hordeum vulgare	cis-acting regulatory element involved in the MeJA-responsiveness
EVM0000545.1	TGACG-motif	TGACG	906	5	+	Hordeum vulgare	cis-acting regulatory element involved in the MeJA-responsiveness
EVM0000545.1	I-box	AAGATAAGGCT	1470	10	+	Gossypium hirsutum	part of a light responsive element
EVM0000545.1	TCT-motif	TCTTAC	151	6	+	Arabidopsis thaliana	part of a light responsive element
EVM0000545.1	TCT-motif	TCTTAC	1753	6	+	Arabidopsis thaliana	part of a light responsive element
EVM0000545.1	ATC-motif	AGTAATCT	927	8	-	Spinacia oleracea	part of a conserved DNA module involved in light responsiveness
EVM0000545.1	Box 4	ATTAAT	390	6	+	Petroselinum crispum	part of a conserved DNA module involved in light responsiveness
EVM0000545.1	Box 4	ATTAAT	870	6	+	Petroselinum crispum	part of a conserved DNA module involved in light responsiveness
EVM0000545.1	Box 4	ATTAAT	890	6	+	Petroselinum crispum	part of a conserved DNA module involved in light responsiveness
EVM0000545.1	CGTCA-motif	CGTCA	81	5	-	Hordeum vulgare	cis-acting regulatory element involved in the MeJA-responsiveness
EVM0000545.1	CGTCA-motif	CGTCA	906	5	-	Hordeum vulgare	cis-acting regulatory element involved in the MeJA-responsiveness
EVM0000545.1	AuxRR-core	GGTCCAT	730	7	+	Nicotiana tabacum	cis-acting regulatory element involved in auxin responsiveness
EVM0000545.1	ARE	AAACCA	850	6	+	Zea mays	cis-acting regulatory element essential for the anaerobic induction
EVM0000545.1	ARE	AAACCA	1850	6	+	Zea mays	cis-acting regulatory element essential for the anaerobic induction
EVM0000545.1	ARE	AAACCA	1995	6	-	Zea mays	cis-acting regulatory element essential for the anaerobic induction
EVM0000545.1	LTR	CCGAAA	506	6	+	Hordeum vulgare	cis-acting element involved in low-temperature responsiveness
EVM0003602.1	TGACG-motif	TGACG	667	5	-	Hordeum vulgare	cis-acting regulatory element involved in the MeJA-responsiveness
EVM0003602.1	TGA-element	AACGAC	440	6	-	Brassica oleracea	auxin-responsive element
EVM0003602.1	O2-site	GATGA(C/T)(A/G)TG(A/G)	919	8	+	Zea mays	cis-acting regulatory element involved in zein metabolism regulation
EVM0003602.1	G-box	TACGTG	215	6	+	Arabidopsis thaliana	cis-acting regulatory element involved in light responsiveness
EVM0003602.1	G-box	GCCACGTGGA	582	9	+	Arabidopsis thaliana	cis-acting regulatory element involved in light responsiveness
EVM0003602.1	G-box	CACGTG	584	6	+	Arabidopsis thaliana	cis-acting regulatory element involved in light responsiveness
EVM0003602.1	G-box	CACGTG	1725	6	-	Arabidopsis thaliana	cis-acting regulatory element involved in light responsiveness
EVM0003602.1	TCT-motif	TCTTAC	942	6	-	Arabidopsis thaliana	part of a light responsive element
EVM0003602.1	ATC-motif	AGTAATCT	286	8	+	Spinacia oleracea	part of a conserved DNA module involved in light responsiveness
EVM0003602.1	G-Box	CACGTG	584	6	+	Pisum sativum	cis-acting regulatory element involved in light responsiveness
EVM0003602.1	G-Box	CACGTG	1725	6	-	Pisum sativum	cis-acting regulatory element involved in light responsiveness
EVM0003602.1	TGA-box	TGACGTAA	664	8	-	Glycine max	part of an auxin-responsive element
EVM0003602.1	TC-rich repeats	GTTTTCTTAC	942	9	-	Nicotiana tabacum	cis-acting element involved in defense and stress responsiveness
EVM0003602.1	TCA-element	CCATCTTTTT	431	9	-	Nicotiana tabacum	cis-acting element involved in salicylic acid responsiveness
EVM0003602.1	GATA-motif	GATAGGG	1902	7	+	Pisum sativum	part of a light responsive element
EVM0003602.1	ARE	AAACCA	555	6	-	Zea mays	cis-acting regulatory element essential for the anaerobic induction
EVM0003602.1	ARE	AAACCA	728	6	-	Zea mays	cis-acting regulatory element essential for the anaerobic induction
EVM0003602.1	ARE	AAACCA	760	6	+	Zea mays	cis-acting regulatory element essential for the anaerobic induction
EVM0003602.1	ARE	AAACCA	1365	6	+	Zea mays	cis-acting regulatory element essential for the anaerobic induction
EVM0003602.1	ARE	AAACCA	1950	6	+	Zea mays	cis-acting regulatory element essential for the anaerobic induction
EVM0003602.1	chs-CMA2a	TCACTTGA	1432	8	+	Petroselinum crispum	part of a light responsive element
EVM0003602.1	Box 4	ATTAAT	97	6	+	Petroselinum crispum	part of a conserved DNA module involved in light responsiveness
EVM0003602.1	Box 4	ATTAAT	793	6	+	Petroselinum crispum	part of a conserved DNA module involved in light responsiveness
EVM0003602.1	Box 4	ATTAAT	985	6	+	Petroselinum crispum	part of a conserved DNA module involved in light responsiveness
EVM0003602.1	Box 4	ATTAAT	1172	6	-	Petroselinum crispum	part of a conserved DNA module involved in light responsiveness
EVM0003602.1	Box 4	ATTAAT	1187	6	-	Petroselinum crispum	part of a conserved DNA module involved in light responsiveness
EVM0003602.1	Box 4	ATTAAT	1347	6	-	Petroselinum crispum	part of a conserved DNA module involved in light responsiveness
EVM0003602.1	ABRE	ACGTG	216	5	+	Arabidopsis thaliana	cis-acting element involved in the abscisic acid responsiveness
EVM0003602.1	ABRE	GACACGTGGC	582	9	-	Triticum aestivum	cis-acting element involved in the abscisic acid responsiveness
EVM0003602.1	ABRE	CACGTG	584	6	+	Arabidopsis thaliana	cis-acting element involved in the abscisic acid responsiveness
EVM0003602.1	ABRE	ACGTG	585	5	+	Arabidopsis thaliana	cis-acting element involved in the abscisic acid responsiveness
EVM0003602.1	ABRE	CACGTG	1725	6	-	Arabidopsis thaliana	cis-acting element involved in the abscisic acid responsiveness
EVM0003602.1	ABRE	ACGTG	1726	5	+	Arabidopsis thaliana	cis-acting element involved in the abscisic acid responsiveness
EVM0003602.1	P-box	CCTTTTG	362	7	-	Oryza sativa	gibberellin-responsive element
EVM0003602.1	CGTCA-motif	CGTCA	667	5	+	Hordeum vulgare	cis-acting regulatory element involved in the MeJA-responsiveness
EVM0005201.1	TCA-element	CCATCTTTTT	516	9	-	Nicotiana tabacum	cis-acting element involved in salicylic acid responsiveness
EVM0005201.1	TCA-element	CCATCTTTTT	564	9	+	Nicotiana tabacum	cis-acting element involved in salicylic acid responsiveness
EVM0005201.1	TC-rich repeats	GTTTTCTTAC	489	9	+	Nicotiana tabacum	cis-acting element involved in defense and stress responsiveness
EVM0005201.1	AE-box	AGAAACAA	1795	8	-	Arabidopsis thaliana	part of a module for light response
EVM0005201.1	G-Box	CACGTG	585	6	+	Pisum sativum	cis-acting regulatory element involved in light responsiveness
EVM0005201.1	MSA-like	TCCAACGGT	1915	9	-	Catharanthus roseus	cis-acting element involved in cell cycle regulation
EVM0005201.1	TGA-element	AACGAC	811	6	-	Brassica oleracea	auxin-responsive element
EVM0005201.1	G-box	TACGTG	147	6	-	Arabidopsis thaliana	cis-acting regulatory element involved in light responsiveness
EVM0005201.1	G-box	ACACGTGT	584	8	+	Brassica napus	cis-acting regulatory element involved in light responsiveness
EVM0005201.1	G-box	CACGTG	585	6	+	Arabidopsis thaliana	cis-acting regulatory element involved in light responsiveness
EVM0005201.1	MBS	CAACTG	1770	6	+	Arabidopsis thaliana	MYB binding site involved in drought-inducibility
EVM0005201.1	GT1-motif	GGTTAA	1323	6	+	Arabidopsis thaliana	light responsive element
EVM0005201.1	P-box	CCTTTTG	503	7	+	Oryza sativa	gibberellin-responsive element
EVM0005201.1	Box 4	ATTAAT	686	6	+	Petroselinum crispum	part of a conserved DNA module involved in light responsiveness
EVM0005201.1	Box 4	ATTAAT	1126	6	-	Petroselinum crispum	part of a conserved DNA module involved in light responsiveness
EVM0005201.1	ABRE	ACGTG	147	5	-	Arabidopsis thaliana	cis-acting element involved in the abscisic acid responsiveness
EVM0005201.1	ABRE	CACGTG	585	6	+	Arabidopsis thaliana	cis-acting element involved in the abscisic acid responsiveness
EVM0005201.1	ABRE	ACGTG	586	5	+	Arabidopsis thaliana	cis-acting element involved in the abscisic acid responsiveness
EVM0005201.1	CAT-box	GCCACT	963	6	-	Arabidopsis thaliana	cis-acting regulatory element related to meristem expression
EVM0005201.1	ARE	AAACCA	1137	6	+	Zea mays	cis-acting regulatory element essential for the anaerobic induction
EVM0005201.1	ARE	AAACCA	1887	6	+	Zea mays	cis-acting regulatory element essential for the anaerobic induction
EVM0005201.1	ARE	AAACCA	1907	6	+	Zea mays	cis-acting regulatory element essential for the anaerobic induction
EVM0005201.1	ARE	AAACCA	1965	6	+	Zea mays	cis-acting regulatory element essential for the anaerobic induction
EVM0005201.1	GATA-motif	GATAGGG	594	7	-	Pisum sativum	part of a light responsive element
EVM0006976.1	TCCC-motif	TCTCCCT	35	7	+	Spinacia oleracea	part of a light responsive element
EVM0006976.1	MBS	CAACTG	1288	6	-	Arabidopsis thaliana	MYB binding site involved in drought-inducibility
EVM0006976.1	TGACG-motif	TGACG	557	5	+	Hordeum vulgare	cis-acting regulatory element involved in the MeJA-responsiveness
EVM0006976.1	TGACG-motif	TGACG	1360	5	+	Hordeum vulgare	cis-acting regulatory element involved in the MeJA-responsiveness
EVM0006976.1	G-box	CACGTG	492	6	+	Arabidopsis thaliana	cis-acting regulatory element involved in light responsiveness
EVM0006976.1	TCT-motif	TCTTAC	610	6	-	Arabidopsis thaliana	part of a light responsive element
EVM0006976.1	G-Box	CACGTG	492	6	+	Pisum sativum	cis-acting regulatory element involved in light responsiveness
EVM0006976.1	G-Box	CACGTT	550	6	+	Pisum sativum	cis-acting regulatory element involved in light responsiveness
EVM0006976.1	G-Box	CACGTT	660	6	-	Pisum sativum	cis-acting regulatory element involved in light responsiveness
EVM0006976.1	LAMP-element	CTTTATCA	685	8	-	Pisum sativum	part of a light responsive element
EVM0006976.1	HD-Zip 1	CAAT(A/T)ATTG	1390	8.5	-	Arabidopsis thaliana	element involved in differentiation of the palisade mesophyll cells
EVM0006976.1	ABRE	CACGTG	492	6	+	Arabidopsis thaliana	cis-acting element involved in the abscisic acid responsiveness
EVM0006976.1	ABRE	ACGTG	493	5	+	Arabidopsis thaliana	cis-acting element involved in the abscisic acid responsiveness
EVM0006976.1	ABRE	ACGTG	550	5	-	Arabidopsis thaliana	cis-acting element involved in the abscisic acid responsiveness
EVM0006976.1	ABRE	ACGTG	661	5	+	Arabidopsis thaliana	cis-acting element involved in the abscisic acid responsiveness
EVM0006976.1	Box 4	ATTAAT	1246	6	-	Petroselinum crispum	part of a conserved DNA module involved in light responsiveness
EVM0006976.1	CGTCA-motif	CGTCA	557	5	-	Hordeum vulgare	cis-acting regulatory element involved in the MeJA-responsiveness
EVM0006976.1	CGTCA-motif	CGTCA	1360	5	-	Hordeum vulgare	cis-acting regulatory element involved in the MeJA-responsiveness
EVM0006976.1	GATA-motif	GATAGGA	1911	7	-	Arabidopsis thaliana	part of a light responsive element
EVM0006976.1	Sp1	GGGCGG	596	6	+	Oryza sativa	light responsive element
EVM0006976.1	ARE	AAACCA	532	6	+	Zea mays	cis-acting regulatory element essential for the anaerobic induction
EVM0006976.1	ARE	AAACCA	587	6	+	Zea mays	cis-acting regulatory element essential for the anaerobic induction
EVM0006976.1	ARE	AAACCA	964	6	+	Zea mays	cis-acting regulatory element essential for the anaerobic induction
EVM0006976.1	ARE	AAACCA	1041	6	+	Zea mays	cis-acting regulatory element essential for the anaerobic induction
EVM0006976.1	GCN4_motif	TGAGTCA	981	7	-	Oryza sativa	cis-regulatory element involved in endosperm expression
EVM0013297.1	GC-motif	CCCCCG	1725	6	-	Zea mays	enhancer-like element involved in anoxic specific inducibility
EVM0013297.1	ARE	AAACCA	109	6	-	Zea mays	cis-acting regulatory element essential for the anaerobic induction
EVM0013297.1	ARE	AAACCA	823	6	-	Zea mays	cis-acting regulatory element essential for the anaerobic induction
EVM0013297.1	ARE	AAACCA	1364	6	+	Zea mays	cis-acting regulatory element essential for the anaerobic induction
EVM0013297.1	ARE	AAACCA	1994	6	-	Zea mays	cis-acting regulatory element essential for the anaerobic induction
EVM0013297.1	LTR	CCGAAA	1722	6	-	Hordeum vulgare	cis-acting element involved in low-temperature responsiveness
EVM0013297.1	Box 4	ATTAAT	353	6	+	Petroselinum crispum	part of a conserved DNA module involved in light responsiveness
EVM0013297.1	Box 4	ATTAAT	1322	6	-	Petroselinum crispum	part of a conserved DNA module involved in light responsiveness
EVM0013297.1	chs-CMA2a	TCACTTGA	284	8	-	Petroselinum crispum	part of a light responsive element
EVM0013297.1	ABRE	ACGTG	944	5	+	Arabidopsis thaliana	cis-acting element involved in the abscisic acid responsiveness
EVM0013297.1	ABRE	ACGTG	1607	5	+	Arabidopsis thaliana	cis-acting element involved in the abscisic acid responsiveness
EVM0013297.1	GT1-motif	GGTTAAT	974	7	+	Avena sativa	light responsive element
EVM0013297.1	GT1-motif	GGTTAA	1574	6	+	Arabidopsis thaliana	light responsive element
EVM0013297.1	GT1-motif	GGTTAA	1659	6	+	Arabidopsis thaliana	light responsive element
EVM0013297.1	CGTCA-motif	CGTCA	733	5	-	Hordeum vulgare	cis-acting regulatory element involved in the MeJA-responsiveness
EVM0013297.1	Gap-box	CAAATGAA(A/G)A	187	9	+	Arabidopsis thaliana	part of a light responsive element
EVM0013297.1	TGACG-motif	TGACG	733	5	+	Hordeum vulgare	cis-acting regulatory element involved in the MeJA-responsiveness
EVM0013297.1	O2-site	GATGATGTGG	916	9	+	Zea mays	cis-acting regulatory element involved in zein metabolism regulation
EVM0013297.1	O2-site	GATGATGTGG	984	9	+	Zea mays	cis-acting regulatory element involved in zein metabolism regulation
EVM0013297.1	G-box	CACGTC	943	6	-	Zea mays	cis-acting regulatory element involved in light responsiveness
EVM0013297.1	G-box	TACGTG	1606	6	+	Arabidopsis thaliana	cis-acting regulatory element involved in light responsiveness
EVM0013297.1	TCT-motif	TCTTAC	526	6	-	Arabidopsis thaliana	part of a light responsive element
EVM0013297.1	LAMP-element	CTTTATCA	608	8	+	Pisum sativum	part of a light responsive element
EVM0013297.1	LAMP-element	CTTTATCA	1242	8	-	Pisum sativum	part of a light responsive element
EVM0013297.1	TCCC-motif	TCTCCCT	636	7	+	Spinacia oleracea	part of a light responsive element
EVM0013297.1	TC-rich repeats	ATTCTCTAAC	1211	9	-	Nicotiana tabacum	cis-acting element involved in defense and stress responsiveness
EVM0014166.1	CAT-box	GCCACT	1615	6	+	Arabidopsis thaliana	cis-acting regulatory element related to meristem expression
EVM0014166.1	ARE	AAACCA	1345	6	+	Zea mays	cis-acting regulatory element essential for the anaerobic induction
EVM0014166.1	ABRE	ACGTG	876	5	+	Arabidopsis thaliana	cis-acting element involved in the abscisic acid responsiveness
EVM0014166.1	G-box	TAACACGTAG	874	9	-	Brassica oleracea	cis-acting regulatory element involved in light responsiveness
EVM0014166.1	G-box	TACGTG	875	6	+	Arabidopsis thaliana	cis-acting regulatory element involved in light responsiveness
EVM0014166.1	TCT-motif	TCTTAC	809	6	+	Arabidopsis thaliana	part of a light responsive element
EVM0014166.1	MBS	CAACTG	1693	6	+	Arabidopsis thaliana	MYB binding site involved in drought-inducibility
EVM0015070.1	Box 4	ATTAAT	1575	6	-	Petroselinum crispum	part of a conserved DNA module involved in light responsiveness
EVM0015070.1	ABRE	ACGTG	164	5	-	Arabidopsis thaliana	cis-acting element involved in the abscisic acid responsiveness
EVM0015070.1	ABRE	AACCCGG	1144	7	+	Arabidopsis thaliana	cis-acting element involved in the abscisic acid responsiveness
EVM0015070.1	P-box	CCTTTTG	1499	7	-	Oryza sativa	gibberellin-responsive element
EVM0015070.1	GA-motif	ATAGATAA	1870	8	-	Arabidopsis thaliana	part of a light responsive element
EVM0015070.1	CGTCA-motif	CGTCA	166	5	+	Hordeum vulgare	cis-acting regulatory element involved in the MeJA-responsiveness
EVM0015070.1	CGTCA-motif	CGTCA	350	5	+	Hordeum vulgare	cis-acting regulatory element involved in the MeJA-responsiveness
EVM0015070.1	CGTCA-motif	CGTCA	359	5	-	Hordeum vulgare	cis-acting regulatory element involved in the MeJA-responsiveness
EVM0015070.1	GT1-motif	GTGTGTGAA	1116	9	+	Solanum tuberosum	light responsive element
EVM0015070.1	GATA-motif	AAGATAAGATT	1077	10	+	Arabidopsis thaliana	part of a light responsive element
EVM0015070.1	ARE	AAACCA	964	6	-	Zea mays	cis-acting regulatory element essential for the anaerobic induction
EVM0015070.1	GARE-motif	TCTGTTG	427	7	+	Brassica oleracea	gibberellin-responsive element
EVM0015070.1	TCA-element	CCATCTTTTT	562	9	-	Nicotiana tabacum	cis-acting element involved in salicylic acid responsiveness
EVM0015070.1	TCA-element	CCATCTTTTT	757	9	+	Nicotiana tabacum	cis-acting element involved in salicylic acid responsiveness
EVM0015070.1	TCA-element	CCATCTTTTT	800	9	+	Nicotiana tabacum	cis-acting element involved in salicylic acid responsiveness
EVM0015070.1	TGACG-motif	TGACG	166	5	-	Hordeum vulgare	cis-acting regulatory element involved in the MeJA-responsiveness
EVM0015070.1	TGACG-motif	TGACG	350	5	-	Hordeum vulgare	cis-acting regulatory element involved in the MeJA-responsiveness
EVM0015070.1	TGACG-motif	TGACG	359	5	+	Hordeum vulgare	cis-acting regulatory element involved in the MeJA-responsiveness
EVM0015070.1	MBS	CAACTG	169	6	-	Arabidopsis thaliana	MYB binding site involved in drought-inducibility
EVM0015070.1	MBS	CAACTG	1896	6	+	Arabidopsis thaliana	MYB binding site involved in drought-inducibility
EVM0015070.1	G-box	CACGTC	164	6	+	Zea mays	cis-acting regulatory element involved in light responsiveness
EVM0015070.1	ATC-motif	AGCTATCCA	847	9	+	Arabidopsis thaliana	part of a conserved DNA module involved in light responsiveness
EVM0015070.1	chs-CMA1a	TTACTTAA	438	8	-	Daucus carota	part of a light responsive element
EVM0015907.1	TGACG-motif	TGACG	299	5	-	Hordeum vulgare	cis-acting regulatory element involved in the MeJA-responsiveness
EVM0015907.1	Gap-box	CAAATGAA(A/G)A	1420	9	-	Arabidopsis thaliana	part of a light responsive element
EVM0015907.1	MBS	CAACTG	327	6	-	Arabidopsis thaliana	MYB binding site involved in drought-inducibility
EVM0015907.1	MBS	CAACTG	1565	6	-	Arabidopsis thaliana	MYB binding site involved in drought-inducibility
EVM0015907.1	G-box	CACGTC	199	6	+	Zea mays	cis-acting regulatory element involved in light responsiveness
EVM0015907.1	G-box	CACGTC	297	6	+	Zea mays	cis-acting regulatory element involved in light responsiveness
EVM0015907.1	TCT-motif	TCTTAC	1367	6	-	Arabidopsis thaliana	part of a light responsive element
EVM0015907.1	TCT-motif	TCTTAC	1679	6	+	Arabidopsis thaliana	part of a light responsive element
EVM0015907.1	I-box	gGATAAGGTG	968	9	-	Zea mays	part of a light responsive element
EVM0015907.1	TCA-element	TCAGAAGAGG	893	9	-	Brassica oleracea	cis-acting element involved in salicylic acid responsiveness
EVM0015907.1	TCA-element	CCATCTTTTT	1248	9	+	Nicotiana tabacum	cis-acting element involved in salicylic acid responsiveness
EVM0015907.1	GATA-motif	AAGGATAAGG	212	9	-	Solanum tuberosum	part of a light responsive element
EVM0015907.1	GATA-motif	AAGGATAAGG	970	9	-	Solanum tuberosum	part of a light responsive element
EVM0015907.1	ARE	AAACCA	722	6	-	Zea mays	cis-acting regulatory element essential for the anaerobic induction
EVM0015907.1	ARE	AAACCA	1484	6	+	Zea mays	cis-acting regulatory element essential for the anaerobic induction
EVM0015907.1	ARE	AAACCA	1716	6	+	Zea mays	cis-acting regulatory element essential for the anaerobic induction
EVM0015907.1	ARE	AAACCA	1787	6	-	Zea mays	cis-acting regulatory element essential for the anaerobic induction
EVM0015907.1	GCN4_motif	TGAGTCA	1504	7	-	Oryza sativa	cis-regulatory element involved in endosperm expression
EVM0015907.1	Box 4	ATTAAT	596	6	+	Petroselinum crispum	part of a conserved DNA module involved in light responsiveness
EVM0015907.1	Box 4	ATTAAT	625	6	+	Petroselinum crispum	part of a conserved DNA module involved in light responsiveness
EVM0015907.1	Box 4	ATTAAT	734	6	+	Petroselinum crispum	part of a conserved DNA module involved in light responsiveness
EVM0015907.1	ABRE	ACGTG	199	5	-	Arabidopsis thaliana	cis-acting element involved in the abscisic acid responsiveness
EVM0015907.1	ABRE	ACGTG	297	5	-	Arabidopsis thaliana	cis-acting element involved in the abscisic acid responsiveness
EVM0015907.1	RY-element	CATGCATG	285	8	+	Helianthus annuus	cis-acting regulatory element involved in seed-specific regulation
EVM0015907.1	CGTCA-motif	CGTCA	299	5	+	Hordeum vulgare	cis-acting regulatory element involved in the MeJA-responsiveness
EVM0015907.1	GT1-motif	GGTTAAT	22	7	-	Avena sativa	light responsive element
EVM0015907.1	GT1-motif	GGTTAA	23	6	-	Arabidopsis thaliana	light responsive element
EVM0015907.1	GT1-motif	GGTTAAT	1000	7	+	Avena sativa	light responsive element
EVM0015907.1	WUN-motif	AAATTTCCT	376	9	-	Brassica oleracea	wound-responsive element
EVM0016208.1	ARE	AAACCA	119	6	-	Zea mays	cis-acting regulatory element essential for the anaerobic induction
EVM0016208.1	ARE	AAACCA	1328	6	-	Zea mays	cis-acting regulatory element essential for the anaerobic induction
EVM0016208.1	Box 4	ATTAAT	233	6	+	Petroselinum crispum	part of a conserved DNA module involved in light responsiveness
EVM0016208.1	Box 4	ATTAAT	650	6	+	Petroselinum crispum	part of a conserved DNA module involved in light responsiveness
EVM0016208.1	Box 4	ATTAAT	732	6	+	Petroselinum crispum	part of a conserved DNA module involved in light responsiveness
EVM0016208.1	Box 4	ATTAAT	903	6	+	Petroselinum crispum	part of a conserved DNA module involved in light responsiveness
EVM0016208.1	Box 4	ATTAAT	1470	6	-	Petroselinum crispum	part of a conserved DNA module involved in light responsiveness
EVM0016208.1	Box 4	ATTAAT	1545	6	-	Petroselinum crispum	part of a conserved DNA module involved in light responsiveness
EVM0016208.1	Box 4	ATTAAT	1933	6	-	Petroselinum crispum	part of a conserved DNA module involved in light responsiveness
EVM0016208.1	ABRE	ACGTG	817	5	-	Arabidopsis thaliana	cis-acting element involved in the abscisic acid responsiveness
EVM0016208.1	ABRE	ACGTG	1976	5	+	Arabidopsis thaliana	cis-acting element involved in the abscisic acid responsiveness
EVM0016208.1	circadian	CAAAGATATC	1778	9	-	Lycopersicon esculentum	cis-acting regulatory element involved in circadian control
EVM0016208.1	TCT-motif	TCTTAC	1499	6	-	Arabidopsis thaliana	part of a light responsive element
EVM0016208.1	TCT-motif	TCTTAC	2010	6	+	Arabidopsis thaliana	part of a light responsive element
EVM0016208.1	O2-site	GATGACATGG	396	9	-	Zea mays	cis-acting regulatory element involved in zein metabolism regulation
EVM0016208.1	G-box	CACGTC	817	6	+	Zea mays	cis-acting regulatory element involved in light responsiveness
EVM0016208.1	G-box	TACGTG	1975	6	+	Arabidopsis thaliana	cis-acting regulatory element involved in light responsiveness
EVM0016208.1	LAMP-element	CTTTATCA	1230	8	+	Pisum sativum	part of a light responsive element
EVM0016208.1	LAMP-element	CTTTATCA	1681	8	-	Pisum sativum	part of a light responsive element
EVM0016208.1	TC-rich repeats	GTTTTCTTAC	2006	9	+	Nicotiana tabacum	cis-acting element involved in defense and stress responsiveness
EVM0016424.2	ABRE	ACGTG	739	5	-	Arabidopsis thaliana	cis-acting element involved in the abscisic acid responsiveness
EVM0016424.2	ABRE	ACGTG	1505	5	-	Arabidopsis thaliana	cis-acting element involved in the abscisic acid responsiveness
EVM0016424.2	CAT-box	GCCACT	143	6	-	Arabidopsis thaliana	cis-acting regulatory element related to meristem expression
EVM0016424.2	chs-Unit 1 m1	ACCTAACCCGC	508	10	-	Hordeum vulgare	part of a light responsive element
EVM0016424.2	ARE	AAACCA	404	6	-	Zea mays	cis-acting regulatory element essential for the anaerobic induction
EVM0016424.2	ARE	AAACCA	917	6	+	Zea mays	cis-acting regulatory element essential for the anaerobic induction
EVM0016424.2	3-AF1 binding site	TAAGAGAGGAA	152	10	+	Solanum tuberosum	light responsive element
EVM0016424.2	GATA-motif	AAGGATAAGG	1018	9	-	Solanum tuberosum	part of a light responsive element
EVM0016424.2	G-Box	CACGTT	1505	6	+	Pisum sativum	cis-acting regulatory element involved in light responsiveness
EVM0016424.2	G-Box	TCCACATGGCA	1953	10	+	Triticum aestivum	cis-acting regulatory element involved in light responsiveness
EVM0016424.2	MBS	CAACTG	974	6	-	Arabidopsis thaliana	MYB binding site involved in drought-inducibility
EVM0016424.2	MBS	CAACTG	1339	6	+	Arabidopsis thaliana	MYB binding site involved in drought-inducibility
EVM0016424.2	TGA-element	AACGAC	101	6	+	Brassica oleracea	auxin-responsive element
EVM0016424.2	I-box	AAGATAAGGCT	276	10	-	Gossypium hirsutum	part of a light responsive element
EVM0016424.2	I-box	atGATAAGGTC	1016	10	-	Helianthus annuus	part of a light responsive element
EVM0016424.2	G-box	TAACACGTAG	207	9	+	Brassica oleracea	cis-acting regulatory element involved in light responsiveness
EVM0016424.2	G-box	CACGTC	739	6	+	Zea mays	cis-acting regulatory element involved in light responsiveness
EVM0016424.2	TCT-motif	TCTTAC	733	6	+	Arabidopsis thaliana	part of a light responsive element
EVM0016424.2	TCT-motif	TCTTAC	1900	6	+	Arabidopsis thaliana	part of a light responsive element
EVM0017389.1	ARE	AAACCA	90	6	-	Zea mays	cis-acting regulatory element essential for the anaerobic induction
EVM0017389.1	ARE	AAACCA	1346	6	+	Zea mays	cis-acting regulatory element essential for the anaerobic induction
EVM0017389.1	Box 4	ATTAAT	414	6	+	Petroselinum crispum	part of a conserved DNA module involved in light responsiveness
EVM0017389.1	Box 4	ATTAAT	1296	6	-	Petroselinum crispum	part of a conserved DNA module involved in light responsiveness
EVM0017389.1	chs-CMA2a	TCACTTGA	322	8	-	Petroselinum crispum	part of a light responsive element
EVM0017389.1	GA-motif	ATAGATAA	591	8	-	Arabidopsis thaliana	part of a light responsive element
EVM0017389.1	CGTCA-motif	CGTCA	1817	5	-	Hordeum vulgare	cis-acting regulatory element involved in the MeJA-responsiveness
EVM0017389.1	GT1-motif	GGTTAA	892	6	-	Arabidopsis thaliana	light responsive element
EVM0017389.1	GT1-motif	GGTTAAT	1426	7	-	Avena sativa	light responsive element
EVM0017389.1	GT1-motif	GGTTAA	1427	6	-	Arabidopsis thaliana	light responsive element
EVM0017389.1	GT1-motif	GTGTGTGAA	1755	9	-	Solanum tuberosum	light responsive element
EVM0017389.1	AT1-motif	AATTATTTTTTATT	1119	13	+	Solanum tuberosum	part of a light responsive module
EVM0017389.1	TGACG-motif	TGACG	1817	5	+	Hordeum vulgare	cis-acting regulatory element involved in the MeJA-responsiveness
EVM0017389.1	I-box	gGATAAGGTG	869	9	-	Zea mays	part of a light responsive element
EVM0017389.1	I-box	AAGATAAGGCT	1251	10	-	Gossypium hirsutum	part of a light responsive element
EVM0017389.1	TCT-motif	TCTTAC	1025	6	+	Arabidopsis thaliana	part of a light responsive element
EVM0017389.1	MRE	AACCTAA	104	7	-	Petroselinum crispum	MYB binding site involved in light responsiveness
EVM0017508.1	TC-rich repeats	GTTTTCTTAC	845	9	-	Nicotiana tabacum	cis-acting element involved in defense and stress responsiveness
EVM0017508.1	TCA-element	CCATCTTTTT	872	9	-	Nicotiana tabacum	cis-acting element involved in salicylic acid responsiveness
EVM0017508.1	LAMP-element	CTTTATCA	170	8	+	Pisum sativum	part of a light responsive element
EVM0017508.1	Gap-box	CAAATGAA(A/G)A	486	9.5	+	Arabidopsis thaliana	part of a light responsive element
EVM0017508.1	TCT-motif	TCTTAC	845	6	-	Arabidopsis thaliana	part of a light responsive element
EVM0017508.1	TCT-motif	TCTTAC	1290	6	+	Arabidopsis thaliana	part of a light responsive element
EVM0017508.1	TCT-motif	TCTTAC	1425	6	+	Arabidopsis thaliana	part of a light responsive element
EVM0017508.1	TCT-motif	TCTTAC	1561	6	+	Arabidopsis thaliana	part of a light responsive element
EVM0017508.1	GT1-motif	GTGTGTGAA	497	9	+	Solanum tuberosum	light responsive element
EVM0017508.1	GT1-motif	GGTTAA	1311	6	+	Arabidopsis thaliana	light responsive element
EVM0017508.1	GT1-motif	GGTTAAT	1336	7	-	Avena sativa	light responsive element
EVM0017508.1	GT1-motif	GGTTAA	1337	6	-	Arabidopsis thaliana	light responsive element
EVM0017508.1	GT1-motif	GGTTAA	1446	6	+	Arabidopsis thaliana	light responsive element
EVM0017508.1	TATC-box	TATCCCA	1756	7	-	Oryza sativa	cis-acting element involved in gibberellin-responsiveness
EVM0017508.1	Box 4	ATTAAT	1473	6	-	Petroselinum crispum	part of a conserved DNA module involved in light responsiveness
EVM0017508.1	Box 4	ATTAAT	1606	6	-	Petroselinum crispum	part of a conserved DNA module involved in light responsiveness
EVM0017508.1	Box 4	ATTAAT	1711	6	-	Petroselinum crispum	part of a conserved DNA module involved in light responsiveness
EVM0017508.1	Box 4	ATTAAT	1801	6	-	Petroselinum crispum	part of a conserved DNA module involved in light responsiveness
EVM0017508.1	P-box	CCTTTTG	204	7	-	Oryza sativa	gibberellin-responsive element
EVM0017508.1	ARE	AAACCA	1215	6	-	Zea mays	cis-acting regulatory element essential for the anaerobic induction
EVM0017508.1	ARE	AAACCA	1223	6	-	Zea mays	cis-acting regulatory element essential for the anaerobic induction
EVM0017508.1	ARE	AAACCA	1258	6	-	Zea mays	cis-acting regulatory element essential for the anaerobic induction
EVM0017508.1	ARE	AAACCA	1357	6	-	Zea mays	cis-acting regulatory element essential for the anaerobic induction
EVM0017508.1	ARE	AAACCA	1494	6	-	Zea mays	cis-acting regulatory element essential for the anaerobic induction
EVM0017508.1	GCN4_motif	TGAGTCA	895	7	+	Oryza sativa	cis-regulatory element involved in endosperm expression
EVM0017508.1	MBSI	aaaAaaC(G/C)GTTA	1277	10.5	-	Petunia hybrida	MYB binding site involved in flavonoid biosynthetic genes regulation
EVM0017508.1	MBSI	aaaAaaC(G/C)GTTA	1412	10.5	-	Petunia hybrida	MYB binding site involved in flavonoid biosynthetic genes regulation
EVM0018144.2	AE-box	AGAAACTT	406	8	+	Arabidopsis thaliana	part of a module for light response
EVM0018144.2	AE-box	AGAAACAA	1508	8	+	Arabidopsis thaliana	part of a module for light response
EVM0018144.2	TCA-element	CCATCTTTTT	431	9	+	Nicotiana tabacum	cis-acting element involved in salicylic acid responsiveness
EVM0018144.2	MBS	CAACTG	199	6	+	Arabidopsis thaliana	MYB binding site involved in drought-inducibility
EVM0018144.2	O2-site	GATGATGTGG	1860	9	-	Zea mays	cis-acting regulatory element involved in zein metabolism regulation
EVM0018144.2	TGA-element	AACGAC	455	6	-	Brassica oleracea	auxin-responsive element
EVM0018144.2	I-box	GTATAAGGCC	190	9	+	Larix laricina	part of a light responsive element
EVM0018144.2	G-Box	CACGTT	150	6	-	Pisum sativum	cis-acting regulatory element involved in light responsiveness
EVM0018144.2	ABRE	ACGTG	151	5	+	Arabidopsis thaliana	cis-acting element involved in the abscisic acid responsiveness
EVM0018144.2	ABRE	GACACGTGGC	1610	9	-	Triticum aestivum	cis-acting element involved in the abscisic acid responsiveness
EVM0018144.2	Box 4	ATTAAT	635	6	+	Petroselinum crispum	part of a conserved DNA module involved in light responsiveness
EVM0018144.2	Box 4	ATTAAT	897	6	+	Petroselinum crispum	part of a conserved DNA module involved in light responsiveness
EVM0018144.2	P-box	CCTTTTG	1038	7	-	Oryza sativa	gibberellin-responsive element
EVM0018144.2	P-box	CCTTTTG	1084	7	-	Oryza sativa	gibberellin-responsive element
EVM0018144.2	GT1-motif	GGTTAAT	708	7	-	Avena sativa	light responsive element
EVM0018144.2	GT1-motif	GGTTAA	709	6	-	Arabidopsis thaliana	light responsive element
EVM0018144.2	ATCT-motif	AATCTAATCC	363	9	+	Pisum sativum	part of a conserved DNA module involved in light responsiveness
EVM0018144.2	ATCT-motif	AATCTAATCC	686	9	+	Pisum sativum	part of a conserved DNA module involved in light responsiveness
EVM0018144.2	ATCT-motif	AATCTAATCC	1803	9	+	Pisum sativum	part of a conserved DNA module involved in light responsiveness
EVM0018144.2	GATA-motif	AAGATAAGATT	363	10	-	Arabidopsis thaliana	part of a light responsive element
EVM0018144.2	GATA-motif	GATAGGA	1759	7	+	Arabidopsis thaliana	part of a light responsive element
EVM0018144.2	ARE	AAACCA	156	6	+	Zea mays	cis-acting regulatory element essential for the anaerobic induction
EVM0018144.2	ARE	AAACCA	733	6	+	Zea mays	cis-acting regulatory element essential for the anaerobic induction
EVM0018144.2	ARE	AAACCA	1256	6	+	Zea mays	cis-acting regulatory element essential for the anaerobic induction
EVM0018144.2	ARE	AAACCA	1547	6	-	Zea mays	cis-acting regulatory element essential for the anaerobic induction
EVM0018144.2	ARE	AAACCA	1816	6	-	Zea mays	cis-acting regulatory element essential for the anaerobic induction
EVM0018144.2	CAT-box	GCCACT	770	6	+	Arabidopsis thaliana	cis-acting regulatory element related to meristem expression
EVM0018144.2	CAT-box	GCCACT	1897	6	+	Arabidopsis thaliana	cis-acting regulatory element related to meristem expression
EVM0019525.1	AE-box	AGAAACTT	310	8	+	Arabidopsis thaliana	part of a module for light response
EVM0019525.1	TGACG-motif	TGACG	846	5	+	Hordeum vulgare	cis-acting regulatory element involved in the MeJA-responsiveness
EVM0019525.1	TGACG-motif	TGACG	855	5	-	Hordeum vulgare	cis-acting regulatory element involved in the MeJA-responsiveness
EVM0019525.1	TGACG-motif	TGACG	969	5	+	Hordeum vulgare	cis-acting regulatory element involved in the MeJA-responsiveness
EVM0019525.1	AT1-motif	AATTATTTTTTATT	339	13	-	Solanum tuberosum	part of a light responsive module
EVM0019525.1	AT1-motif	AATTATTTTTTATT	666	13	+	Solanum tuberosum	part of a light responsive module
EVM0019525.1	TCT-motif	TCTTAC	1647	6	-	Arabidopsis thaliana	part of a light responsive element
EVM0019525.1	G-box	CACGAC	547	6	-	Zea mays	cis-acting regulatory element involved in light responsiveness
EVM0019525.1	G-box	CACGTG	788	6	+	Arabidopsis thaliana	cis-acting regulatory element involved in light responsiveness
EVM0019525.1	G-Box	CACGTG	788	6	+	Pisum sativum	cis-acting regulatory element involved in light responsiveness
EVM0019525.1	G-Box	CACGTT	839	6	+	Pisum sativum	cis-acting regulatory element involved in light responsiveness
EVM0019525.1	G-Box	TCCACATGGCA	1013	10	+	Triticum aestivum	cis-acting regulatory element involved in light responsiveness
EVM0019525.1	Box 4	ATTAAT	1620	6	-	Petroselinum crispum	part of a conserved DNA module involved in light responsiveness
EVM0019525.1	ABRE	CGCACGTGTC	786	9	+	Hordeum vulgare	cis-acting element involved in the abscisic acid responsiveness
EVM0019525.1	ABRE	CACGTG	788	6	+	Arabidopsis thaliana	cis-acting element involved in the abscisic acid responsiveness
EVM0019525.1	ABRE	ACGTG	789	5	+	Arabidopsis thaliana	cis-acting element involved in the abscisic acid responsiveness
EVM0019525.1	ABRE	ACGTG	839	5	-	Arabidopsis thaliana	cis-acting element involved in the abscisic acid responsiveness
EVM0019525.1	P-box	CCTTTTG	745	7	+	Oryza sativa	gibberellin-responsive element
EVM0019525.1	P-box	CCTTTTG	895	7	-	Oryza sativa	gibberellin-responsive element
EVM0019525.1	CGTCA-motif	CGTCA	846	5	-	Hordeum vulgare	cis-acting regulatory element involved in the MeJA-responsiveness
EVM0019525.1	CGTCA-motif	CGTCA	855	5	+	Hordeum vulgare	cis-acting regulatory element involved in the MeJA-responsiveness
EVM0019525.1	CGTCA-motif	CGTCA	969	5	-	Hordeum vulgare	cis-acting regulatory element involved in the MeJA-responsiveness
EVM0019525.1	GT1-motif	GGTTAA	223	6	-	Arabidopsis thaliana	light responsive element
EVM0019525.1	MBSI	aaaAaaC(G/C)GTTA	224	10.5	-	Petunia hybrida	MYB binding site involved in flavonoid biosynthetic genes regulation
EVM0019525.1	GATA-motif	AAGGATAAGG	1311	9	-	Solanum tuberosum	part of a light responsive element
EVM0019525.1	GATA-motif	GATAGGA	1835	7	-	Arabidopsis thaliana	part of a light responsive element
EVM0019525.1	CAT-box	GCCACT	1024	6	-	Arabidopsis thaliana	cis-acting regulatory element related to meristem expression
EVM0019525.1	CAT-box	GCCACT	1378	6	-	Arabidopsis thaliana	cis-acting regulatory element related to meristem expression
EVM0019525.1	ARE	AAACCA	821	6	+	Zea mays	cis-acting regulatory element essential for the anaerobic induction
EVM0019525.1	ARE	AAACCA	877	6	+	Zea mays	cis-acting regulatory element essential for the anaerobic induction
EVM0019525.1	ARE	AAACCA	1172	6	+	Zea mays	cis-acting regulatory element essential for the anaerobic induction
EVM0019525.1	GCN4_motif	TGAGTCA	737	7	-	Oryza sativa	cis-regulatory element involved in endosperm expression
EVM0020240.1	Box 4	ATTAAT	150	6	+	Petroselinum crispum	part of a conserved DNA module involved in light responsiveness
EVM0020240.1	Box 4	ATTAAT	240	6	+	Petroselinum crispum	part of a conserved DNA module involved in light responsiveness
EVM0020240.1	Box 4	ATTAAT	1060	6	-	Petroselinum crispum	part of a conserved DNA module involved in light responsiveness
EVM0020240.1	AuxRR-core	GGTCCAT	884	7	+	Nicotiana tabacum	cis-acting regulatory element involved in auxin responsiveness
EVM0020240.1	ATCT-motif	AATCTAATCC	838	9	-	Pisum sativum	part of a conserved DNA module involved in light responsiveness
EVM0020240.1	ATCT-motif	AATCTAATCC	1944	9	+	Pisum sativum	part of a conserved DNA module involved in light responsiveness
EVM0020240.1	GT1-motif	GGTTAA	1439	6	-	Arabidopsis thaliana	light responsive element
EVM0020240.1	GT1-motif	GGTTAA	1591	6	-	Arabidopsis thaliana	light responsive element
EVM0020240.1	GT1-motif	GGTTAA	1599	6	+	Arabidopsis thaliana	light responsive element
EVM0020240.1	GT1-motif	GGTTAA	1630	6	-	Arabidopsis thaliana	light responsive element
EVM0020240.1	MBSI	TTTTTACGGTTA	19	11	-	Petunia hybrida	MYB binding site involved in flavonoid biosynthetic genes regulation
EVM0020240.1	CAT-box	GCCACT	1215	6	+	Arabidopsis thaliana	cis-acting regulatory element related to meristem expression
EVM0020240.1	ARE	AAACCA	1926	6	+	Zea mays	cis-acting regulatory element essential for the anaerobic induction
EVM0020240.1	AE-box	AGAAACTT	344	8	-	Arabidopsis thaliana	part of a module for light response
EVM0020240.1	CAG-motif	GAAAGGCAGAC	1868	10	-	Arabidopsis thaliana	part of a light response element
EVM0020240.1	TCA-element	CCATCTTTTT	1739	9	+	Nicotiana tabacum	cis-acting element involved in salicylic acid responsiveness
EVM0020240.1	O2-site	GATGACATGG	77	9	-	Zea mays	cis-acting regulatory element involved in zein metabolism regulation
EVM0020240.1	O2-site	GATGACATGG	804	9	-	Zea mays	cis-acting regulatory element involved in zein metabolism regulation
EVM0020240.1	MBS	CAACTG	203	6	-	Arabidopsis thaliana	MYB binding site involved in drought-inducibility
EVM0022981.1	LTR	CCGAAA	711	6	-	Hordeum vulgare	cis-acting element involved in low-temperature responsiveness
EVM0022981.1	LTR	CCGAAA	987	6	-	Hordeum vulgare	cis-acting element involved in low-temperature responsiveness
EVM0022981.1	GT1-motif	GGTTAAT	1261	7	-	Avena sativa	light responsive element
EVM0022981.1	GT1-motif	GGTTAA	1262	6	-	Arabidopsis thaliana	light responsive element
EVM0022981.1	GT1-motif	GGTTAA	1308	6	-	Arabidopsis thaliana	light responsive element
EVM0022981.1	Box 4	ATTAAT	175	6	+	Petroselinum crispum	part of a conserved DNA module involved in light responsiveness
EVM0022981.1	Box 4	ATTAAT	691	6	+	Petroselinum crispum	part of a conserved DNA module involved in light responsiveness
EVM0022981.1	Box 4	ATTAAT	1034	6	-	Petroselinum crispum	part of a conserved DNA module involved in light responsiveness
EVM0022981.1	TCT-motif	TCTTAC	394	6	-	Arabidopsis thaliana	part of a light responsive element
EVM0022981.1	MBS	CAACTG	1209	6	-	Arabidopsis thaliana	MYB binding site involved in drought-inducibility
EVM0022981.1	TCA-element	CCATCTTTTT	1679	9	+	Nicotiana tabacum	cis-acting element involved in salicylic acid responsiveness
EVM0022981.1	ACE	GACACGTATG	504	9	+	Petroselinum crispum	cis-acting element involved in light responsiveness
EVM0022981.1	AE-box	AGAAACTT	1847	8	+	Arabidopsis thaliana	part of a module for light response
EVM0023488.1	TCA-element	CCATCTTTTT	994	9	+	Nicotiana tabacum	cis-acting element involved in salicylic acid responsiveness
EVM0023488.1	TCA-element	CCATCTTTTT	1562	9	-	Nicotiana tabacum	cis-acting element involved in salicylic acid responsiveness
EVM0023488.1	MRE	AACCTAA	125	7	+	Petroselinum crispum	MYB binding site involved in light responsiveness
EVM0023488.1	ACE	CTAACGTATT	1329	9	+	Petroselinum crispum	cis-acting element involved in light responsiveness
EVM0023488.1	chs-CMA1a	TTACTTAA	1807	8	+	Daucus carota	part of a light responsive element
EVM0023488.1	AT1-motif	AATTATTTTTTATT	1651	13	-	Solanum tuberosum	part of a light responsive module
EVM0023488.1	MBS	CAACTG	905	6	+	Arabidopsis thaliana	MYB binding site involved in drought-inducibility
EVM0023488.1	G-box	TACGTG	942	6	-	Arabidopsis thaliana	cis-acting regulatory element involved in light responsiveness
EVM0023488.1	G-box	TACGTG	971	6	-	Arabidopsis thaliana	cis-acting regulatory element involved in light responsiveness
EVM0023488.1	G-box	TACGTG	1116	6	-	Arabidopsis thaliana	cis-acting regulatory element involved in light responsiveness
EVM0023488.1	G-box	TACGTG	1331	6	-	Arabidopsis thaliana	cis-acting regulatory element involved in light responsiveness
EVM0023488.1	WUN-motif	AAATTTCCT	439	9	-	Brassica oleracea	wound-responsive element
EVM0023488.1	WUN-motif	AAATTTCCT	519	9	-	Brassica oleracea	wound-responsive element
EVM0023488.1	GT1-motif	GGTTAAT	122	7	-	Avena sativa	light responsive element
EVM0023488.1	GT1-motif	GGTTAA	123	6	-	Arabidopsis thaliana	light responsive element
EVM0023488.1	GT1-motif	GTGTGTGAA	1686	9	+	Solanum tuberosum	light responsive element
EVM0023488.1	AuxRR-core	GGTCCAT	593	7	-	Nicotiana tabacum	cis-acting regulatory element involved in auxin responsiveness
EVM0023488.1	ABRE	ACGTG	942	5	-	Arabidopsis thaliana	cis-acting element involved in the abscisic acid responsiveness
EVM0023488.1	ABRE	ACGTG	971	5	-	Arabidopsis thaliana	cis-acting element involved in the abscisic acid responsiveness
EVM0023488.1	ABRE	ACGTG	1116	5	-	Arabidopsis thaliana	cis-acting element involved in the abscisic acid responsiveness
EVM0023488.1	ABRE	ACGTG	1331	5	-	Arabidopsis thaliana	cis-acting element involved in the abscisic acid responsiveness
EVM0023488.1	Box 4	ATTAAT	1271	6	-	Petroselinum crispum	part of a conserved DNA module involved in light responsiveness
EVM0023488.1	ARE	AAACCA	1029	6	+	Zea mays	cis-acting regulatory element essential for the anaerobic induction
EVM0023488.1	ARE	AAACCA	1110	6	+	Zea mays	cis-acting regulatory element essential for the anaerobic induction
EVM0023488.1	ARE	AAACCA	1466	6	+	Zea mays	cis-acting regulatory element essential for the anaerobic induction
EVM0023488.1	ARE	AAACCA	1728	6	-	Zea mays	cis-acting regulatory element essential for the anaerobic induction
EVM0023488.1	LTR	CCGAAA	1734	6	+	Hordeum vulgare	cis-acting element involved in low-temperature responsiveness
EVM0023488.1	GCN4_motif	TGAGTCA	286	7	+	Oryza sativa	cis-regulatory element involved in endosperm expression
EVM0023488.1	GATA-motif	GATAGGA	393	7	+	Arabidopsis thaliana	part of a light responsive element
EVM0023488.1	GATA-motif	GATAGGA	516	7	+	Arabidopsis thaliana	part of a light responsive element
EVM0023488.1	GATA-motif	AAGGATAAGG	1059	9	+	Solanum tuberosum	part of a light responsive element
EVM0024481.1	CAT-box	GCCACT	351	6	-	Arabidopsis thaliana	cis-acting regulatory element related to meristem expression
EVM0024481.1	ARE	AAACCA	1118	6	-	Zea mays	cis-acting regulatory element essential for the anaerobic induction
EVM0024481.1	GT1-motif	GGTTAAT	1567	7	-	Avena sativa	light responsive element
EVM0024481.1	GT1-motif	GGTTAA	1568	6	-	Arabidopsis thaliana	light responsive element
EVM0024481.1	CGTCA-motif	CGTCA	36	5	-	Hordeum vulgare	cis-acting regulatory element involved in the MeJA-responsiveness
EVM0024481.1	CGTCA-motif	CGTCA	202	5	-	Hordeum vulgare	cis-acting regulatory element involved in the MeJA-responsiveness
EVM0024481.1	CGTCA-motif	CGTCA	1368	5	-	Hordeum vulgare	cis-acting regulatory element involved in the MeJA-responsiveness
EVM0024481.1	P-box	CCTTTTG	157	7	+	Oryza sativa	gibberellin-responsive element
EVM0024481.1	Box 4	ATTAAT	404	6	+	Petroselinum crispum	part of a conserved DNA module involved in light responsiveness
EVM0024481.1	Box 4	ATTAAT	1535	6	-	Petroselinum crispum	part of a conserved DNA module involved in light responsiveness
EVM0024481.1	ABRE	ACGTG	563	5	+	Arabidopsis thaliana	cis-acting element involved in the abscisic acid responsiveness
EVM0024481.1	ABRE	CACGTG	937	6	+	Arabidopsis thaliana	cis-acting element involved in the abscisic acid responsiveness
EVM0024481.1	ABRE	ACGTG	938	5	+	Arabidopsis thaliana	cis-acting element involved in the abscisic acid responsiveness
EVM0024481.1	ABRE	CACGTG	1294	6	-	Arabidopsis thaliana	cis-acting element involved in the abscisic acid responsiveness
EVM0024481.1	ABRE	ACGTG	1295	5	+	Arabidopsis thaliana	cis-acting element involved in the abscisic acid responsiveness
EVM0024481.1	LAMP-element	CTTTATCA	515	8	-	Pisum sativum	part of a light responsive element
EVM0024481.1	G-Box	CACGTG	937	6	+	Pisum sativum	cis-acting regulatory element involved in light responsiveness
EVM0024481.1	G-Box	CACGTG	1294	6	-	Pisum sativum	cis-acting regulatory element involved in light responsiveness
EVM0024481.1	O2-site	GTTGACGTGA	983	9	+	Zea mays	cis-acting regulatory element involved in zein metabolism regulation
EVM0024481.1	G-box	TACGTG	562	6	+	Arabidopsis thaliana	cis-acting regulatory element involved in light responsiveness
EVM0024481.1	G-box	CACGTG	937	6	+	Arabidopsis thaliana	cis-acting regulatory element involved in light responsiveness
EVM0024481.1	G-box	CACGTG	1294	6	-	Arabidopsis thaliana	cis-acting regulatory element involved in light responsiveness
EVM0024481.1	TGA-element	AACGAC	980	6	-	Brassica oleracea	auxin-responsive element
EVM0024481.1	TGACG-motif	TGACG	36	5	+	Hordeum vulgare	cis-acting regulatory element involved in the MeJA-responsiveness
EVM0024481.1	TGACG-motif	TGACG	202	5	+	Hordeum vulgare	cis-acting regulatory element involved in the MeJA-responsiveness
EVM0024481.1	TGACG-motif	TGACG	1368	5	+	Hordeum vulgare	cis-acting regulatory element involved in the MeJA-responsiveness
EVM0024481.1	MBS	CAACTG	828	6	-	Arabidopsis thaliana	MYB binding site involved in drought-inducibility
EVM0024481.1	DRE	TACCGACAT	1308	9	+	Arabidopsis thaliana	cis-acting element involved in dehydration, low-temp, salt stresses
EVM0025544.1	CAG-motif	GAAAGGCAGAC	295	10	-	Arabidopsis thaliana	part of a light response element
EVM0025544.1	TCA-element	CCATCTTTTT	841	9	-	Nicotiana tabacum	cis-acting element involved in salicylic acid responsiveness
EVM0025544.1	TCA-element	TCAGAAGAGG	1986	9	-	Brassica oleracea	cis-acting element involved in salicylic acid responsiveness
EVM0025544.1	G-Box	CACGTT	1659	6	-	Pisum sativum	cis-acting regulatory element involved in light responsiveness
EVM0025544.1	TGACG-motif	TGACG	1143	5	-	Hordeum vulgare	cis-acting regulatory element involved in the MeJA-responsiveness
EVM0025544.1	TGACG-motif	TGACG	1696	5	+	Hordeum vulgare	cis-acting regulatory element involved in the MeJA-responsiveness
EVM0025544.1	MBS	CAACTG	1018	6	-	Arabidopsis thaliana	MYB binding site involved in drought-inducibility
EVM0025544.1	O2-site	GTTGACGTGA	1140	9	-	Zea mays	cis-acting regulatory element involved in zein metabolism regulation
EVM0025544.1	O2-site	GATGACATGG	1870	9	-	Zea mays	cis-acting regulatory element involved in zein metabolism regulation
EVM0025544.1	G-box	CACGTC	1141	6	+	Zea mays	cis-acting regulatory element involved in light responsiveness
EVM0025544.1	G-box	CACGTC	1424	6	-	Zea mays	cis-acting regulatory element involved in light responsiveness
EVM0025544.1	I-box	AGATAAGG	118	8	+	Triticum aestivum	part of a light responsive element
EVM0025544.1	I-box	GATAAGGGT	119	9	+	Arabidopsis thaliana	part of a light responsive element
EVM0025544.1	I-box	AAGATAAGGCT	1640	10	-	Gossypium hirsutum	part of a light responsive element
EVM0028117.1	MRE	AACCTAA	1319	7	+	Petroselinum crispum	MYB binding site involved in light responsiveness
EVM0028117.1	TC-rich repeats	GTTTTCTTAC	129	9	-	Nicotiana tabacum	cis-acting element involved in defense and stress responsiveness
EVM0028117.1	TC-rich repeats	ATTCTCTAAC	550	9	+	Nicotiana tabacum	cis-acting element involved in defense and stress responsiveness
EVM0028117.1	TCA-element	CCATCTTTTT	1761	9	-	Nicotiana tabacum	cis-acting element involved in salicylic acid responsiveness
EVM0028117.1	TGACG-motif	TGACG	954	5	-	Hordeum vulgare	cis-acting regulatory element involved in the MeJA-responsiveness
EVM0028117.1	MBS	CAACTG	112	6	-	Arabidopsis thaliana	MYB binding site involved in drought-inducibility
EVM0028117.1	MBS	CAACTG	1308	6	+	Arabidopsis thaliana	MYB binding site involved in drought-inducibility
EVM0028117.1	G-box	TAAACGTG	278	8	+	Brassica oleracea	cis-acting regulatory element involved in light responsiveness
EVM0028117.1	G-box	CACGTC	952	6	+	Zea mays	cis-acting regulatory element involved in light responsiveness
EVM0028117.1	O2-site	GTTGACGTGA	902	9	-	Zea mays	cis-acting regulatory element involved in zein metabolism regulation
EVM0028117.1	TCT-motif	TCTTAC	1331	6	-	Arabidopsis thaliana	part of a light responsive element
EVM0028117.1	G-Box	CACGTT	280	6	-	Pisum sativum	cis-acting regulatory element involved in light responsiveness
EVM0028117.1	ABRE	ACGTG	281	5	+	Arabidopsis thaliana	cis-acting element involved in the abscisic acid responsiveness
EVM0028117.1	ABRE	ACGTG	952	5	-	Arabidopsis thaliana	cis-acting element involved in the abscisic acid responsiveness
EVM0028117.1	CGTCA-motif	CGTCA	954	5	+	Hordeum vulgare	cis-acting regulatory element involved in the MeJA-responsiveness
EVM0028117.1	GT1-motif	GGTTAA	1339	6	-	Arabidopsis thaliana	light responsive element
EVM0028117.1	CAT-box	GCCACT	1788	6	-	Arabidopsis thaliana	cis-acting regulatory element related to meristem expression
EVM0028117.1	ARE	AAACCA	434	6	+	Zea mays	cis-acting regulatory element essential for the anaerobic induction
EVM0028117.1	ARE	AAACCA	1081	6	+	Zea mays	cis-acting regulatory element essential for the anaerobic induction
EVM0028117.1	ARE	AAACCA	1092	6	+	Zea mays	cis-acting regulatory element essential for the anaerobic induction
EVM0028117.1	ARE	AAACCA	1362	6	-	Zea mays	cis-acting regulatory element essential for the anaerobic induction
EVM0028450.1	TCA-element	CCATCTTTTT	1232	9	-	Nicotiana tabacum	cis-acting element involved in salicylic acid responsiveness
EVM0028450.1	TCA-element	CCATCTTTTT	1737	9	+	Nicotiana tabacum	cis-acting element involved in salicylic acid responsiveness
EVM0028450.1	CAG-motif	GAAAGGCAGAC	1866	10	-	Arabidopsis thaliana	part of a light response element
EVM0028450.1	AE-box	AGAAACTT	331	8	-	Arabidopsis thaliana	part of a module for light response
EVM0028450.1	MBS	CAACTG	190	6	-	Arabidopsis thaliana	MYB binding site involved in drought-inducibility
EVM0028450.1	O2-site	GATGACATGG	64	9	-	Zea mays	cis-acting regulatory element involved in zein metabolism regulation
EVM0028450.1	O2-site	GATGACATGG	793	9	-	Zea mays	cis-acting regulatory element involved in zein metabolism regulation
EVM0028450.1	GT1-motif	GGTTAA	1438	6	-	Arabidopsis thaliana	light responsive element
EVM0028450.1	GT1-motif	GGTTAA	1588	6	-	Arabidopsis thaliana	light responsive element
EVM0028450.1	GT1-motif	GGTTAA	1596	6	+	Arabidopsis thaliana	light responsive element
EVM0028450.1	GT1-motif	GGTTAA	1627	6	-	Arabidopsis thaliana	light responsive element
EVM0028450.1	ATCT-motif	AATCTAATCC	827	9	-	Pisum sativum	part of a conserved DNA module involved in light responsiveness
EVM0028450.1	ATCT-motif	AATCTAATCC	1944	9	+	Pisum sativum	part of a conserved DNA module involved in light responsiveness
EVM0028450.1	AuxRR-core	GGTCCAT	873	7	+	Nicotiana tabacum	cis-acting regulatory element involved in auxin responsiveness
EVM0028450.1	Box 4	ATTAAT	137	6	+	Petroselinum crispum	part of a conserved DNA module involved in light responsiveness
EVM0028450.1	Box 4	ATTAAT	227	6	+	Petroselinum crispum	part of a conserved DNA module involved in light responsiveness
EVM0028450.1	ARE	AAACCA	1925	6	+	Zea mays	cis-acting regulatory element essential for the anaerobic induction
EVM0028450.1	CAT-box	GCCACT	1171	6	+	Arabidopsis thaliana	cis-acting regulatory element related to meristem expression
EVM0028450.1	CAT-box	GCCACT	1213	6	+	Arabidopsis thaliana	cis-acting regulatory element related to meristem expression
EVM0032379.1	LTR	CCGAAA	754	6	+	Hordeum vulgare	cis-acting element involved in low-temperature responsiveness
EVM0032379.1	ARE	AAACCA	834	6	+	Zea mays	cis-acting regulatory element essential for the anaerobic induction
EVM0032379.1	ARE	AAACCA	1036	6	-	Zea mays	cis-acting regulatory element essential for the anaerobic induction
EVM0032379.1	ARE	AAACCA	1975	6	-	Zea mays	cis-acting regulatory element essential for the anaerobic induction
EVM0032379.1	CAT-box	GCCACT	269	6	+	Arabidopsis thaliana	cis-acting regulatory element related to meristem expression
EVM0032379.1	TATC-box	TATCCCA	595	7	-	Oryza sativa	cis-acting element involved in gibberellin-responsiveness
EVM0032379.1	CGTCA-motif	CGTCA	761	5	-	Hordeum vulgare	cis-acting regulatory element involved in the MeJA-responsiveness
EVM0032379.1	ATCT-motif	AATCTAATCC	121	9	+	Pisum sativum	part of a conserved DNA module involved in light responsiveness
EVM0032379.1	AuxRE	TGTCTCAATAAG	1533	11	-	Glycine max	part of an auxin-responsive element
EVM0032379.1	P-box	CCTTTTG	647	7	-	Oryza sativa	gibberellin-responsive element
EVM0032379.1	P-box	CCTTTTG	1167	7	-	Oryza sativa	gibberellin-responsive element
EVM0032379.1	GA-motif	ATAGATAA	1594	8	-	Arabidopsis thaliana	part of a light responsive element
EVM0032379.1	chs-CMA2a	TCACTTGA	522	8	+	Petroselinum crispum	part of a light responsive element
EVM0032379.1	Box 4	ATTAAT	75	6	+	Petroselinum crispum	part of a conserved DNA module involved in light responsiveness
EVM0032379.1	TGA-element	AACGAC	1126	6	-	Brassica oleracea	auxin-responsive element
EVM0032379.1	TCT-motif	TCTTAC	105	6	+	Arabidopsis thaliana	part of a light responsive element
EVM0032379.1	TGACG-motif	TGACG	761	5	+	Hordeum vulgare	cis-acting regulatory element involved in the MeJA-responsiveness
EVM0032379.1	TCA-element	TCAGAAGAGG	890	9	-	Brassica oleracea	cis-acting element involved in salicylic acid responsiveness
EVM0032379.1	TCA-element	CCATCTTTTT	977	9	-	Nicotiana tabacum	cis-acting element involved in salicylic acid responsiveness
EVM0032379.1	ACE	CTAACGTATT	293	9	+	Petroselinum crispum	cis-acting element involved in light responsiveness
EVM0032854.1	MBS	CAACTG	1085	6	+	Arabidopsis thaliana	MYB binding site involved in drought-inducibility
EVM0032854.1	TGACG-motif	TGACG	78	5	-	Hordeum vulgare	cis-acting regulatory element involved in the MeJA-responsiveness
EVM0032854.1	TGA-element	AACGAC	1673	6	-	Brassica oleracea	auxin-responsive element
EVM0032854.1	TCT-motif	TCTTAC	1271	6	+	Arabidopsis thaliana	part of a light responsive element
EVM0032854.1	O2-site	GATGATGTGG	1066	9	+	Zea mays	cis-acting regulatory element involved in zein metabolism regulation
EVM0032854.1	TCA-element	TCAGAAGAGG	1063	9	+	Brassica oleracea	cis-acting element involved in salicylic acid responsiveness
EVM0032854.1	AE-box	AGAAACTT	1045	8	-	Arabidopsis thaliana	part of a module for light response
EVM0032854.1	MRE	AACCTAA	1292	7	-	Petroselinum crispum	MYB binding site involved in light responsiveness
EVM0032854.1	MRE	AACCTAA	1846	7	+	Petroselinum crispum	MYB binding site involved in light responsiveness
EVM0032854.1	TCCC-motif	TCTCCCT	1838	7	+	Spinacia oleracea	part of a light responsive element
EVM0032854.1	CAT-box	GCCACT	49	6	+	Arabidopsis thaliana	cis-acting regulatory element related to meristem expression
EVM0032854.1	CAT-box	GCCACT	173	6	+	Arabidopsis thaliana	cis-acting regulatory element related to meristem expression
EVM0032854.1	ARE	AAACCA	900	6	-	Zea mays	cis-acting regulatory element essential for the anaerobic induction
EVM0032854.1	LTR	CCGAAA	1151	6	+	Hordeum vulgare	cis-acting element involved in low-temperature responsiveness
EVM0032854.1	3-AF1 binding site	TAAGAGAGGAA	1265	10	-	Solanum tuberosum	light responsive element
EVM0032854.1	GATA-motif	AAGATAAGATT	592	11	+	Arabidopsis thaliana	part of a light responsive element
EVM0032854.1	CGTCA-motif	CGTCA	78	5	+	Hordeum vulgare	cis-acting regulatory element involved in the MeJA-responsiveness
EVM0032854.1	GT1-motif	GGTTAA	1678	6	-	Arabidopsis thaliana	light responsive element
EVM0032854.1	TATC-box	TATCCCA	602	7	-	Oryza sativa	cis-acting element involved in gibberellin-responsiveness
EVM0032854.1	Box 4	ATTAAT	859	6	+	Petroselinum crispum	part of a conserved DNA module involved in light responsiveness
EVM0032854.1	Box 4	ATTAAT	962	6	+	Petroselinum crispum	part of a conserved DNA module involved in light responsiveness
EVM0032854.1	Box 4	ATTAAT	1008	6	-	Petroselinum crispum	part of a conserved DNA module involved in light responsiveness
EVM0032854.1	chs-CMA2a	TCACTTGA	703	8	+	Petroselinum crispum	part of a light responsive element
EVM0032854.1	GA-motif	ATAGATAA	606	8	+	Arabidopsis thaliana	part of a light responsive element
EVM0032854.1	P-box	CCTTTTG	1203	7	+	Oryza sativa	gibberellin-responsive element
EVM0032854.1	P-box	CCTTTTG	1961	7	-	Oryza sativa	gibberellin-responsive element
	EVM0025058.1	Box 4	ATTAAT	109	6	Petroselinum crispum	part of a conserved DNA module involved in light responsiveness
	EVM0025058.1	Box 4	ATTAAT	526	6	Petroselinum crispum	part of a conserved DNA module involved in light responsiveness
	EVM0025058.1	Box 4	ATTAAT	708	6	Petroselinum crispum	part of a conserved DNA module involved in light responsiveness
	EVM0025058.1	GT1-motif	GGTTAAT	962	7	Avena sativa	light responsive element
	EVM0025058.1	CGTCA-motif	CGTCA	1019	5	Hordeum vulgare	cis-acting regulatory element involved in the MeJA-responsiveness
	EVM0025058.1	CGTCA-motif	CGTCA	1047	5	Hordeum vulgare	cis-acting regulatory element involved in the MeJA-responsiveness
	EVM0025058.1	CGTCA-motif	CGTCA	1318	5	Hordeum vulgare	cis-acting regulatory element involved in the MeJA-responsiveness
	EVM0025058.1	CGTCA-motif	CGTCA	1745	5	Hordeum vulgare	cis-acting regulatory element involved in the MeJA-responsiveness
	EVM0025058.1	ARE	AAACCA	563	6	Zea mays	cis-acting regulatory element essential for the anaerobic induction
	EVM0025058.1	CAT-box	GCCACT	166	6	Arabidopsis thaliana	cis-acting regulatory element related to meristem expression
	EVM0025058.1	LTR	CCGAAA	1688	6	Hordeum vulgare	cis-acting element involved in low-temperature responsiveness
	EVM0025058.1	AE-box	AGAAACTT	1894	8	Arabidopsis thaliana	part of a module for light response
	EVM0025058.1	TGA-box	TGACGTAA	1047	8	Glycine max	part of an auxin-responsive element
	EVM0025058.1	TGACG-motif	TGACG	1019	5	Hordeum vulgare	cis-acting regulatory element involved in the MeJA-responsiveness
	EVM0025058.1	TGACG-motif	TGACG	1047	5	Hordeum vulgare	cis-acting regulatory element involved in the MeJA-responsiveness
	EVM0025058.1	TGACG-motif	TGACG	1318	5	Hordeum vulgare	cis-acting regulatory element involved in the MeJA-responsiveness
	EVM0025058.1	TGACG-motif	TGACG	1745	5	Hordeum vulgare	cis-acting regulatory element involved in the MeJA-responsiveness
	EVM0025058.1	G-box	CACGAC	743	6	Zea mays	cis-acting regulatory element involved in light responsiveness
	EVM0025314.1	chs-CMA1a	TTACTTAA	595	8	Daucus carota	part of a light responsive element
	EVM0025314.1	Box 4	ATTAAT	113	6	Petroselinum crispum	part of a conserved DNA module involved in light responsiveness
	EVM0025314.1	Box 4	ATTAAT	575	6	Petroselinum crispum	part of a conserved DNA module involved in light responsiveness
	EVM0025314.1	Box 4	ATTAAT	585	6	Petroselinum crispum	part of a conserved DNA module involved in light responsiveness
	EVM0025314.1	Box 4	ATTAAT	602	6	Petroselinum crispum	part of a conserved DNA module involved in light responsiveness
	EVM0025314.1	RY-element	CATGCATG	1090	8	Helianthus annuus	cis-acting regulatory element involved in seed-specific regulation
	EVM0025314.1	GT1-motif	GGTTAAT	611	7	Avena sativa	light responsive element
	EVM0025314.1	GT1-motif	GGTTAA	612	6	Arabidopsis thaliana	light responsive element
	EVM0025314.1	WUN-motif	AAATTTCCT	940	9	Brassica oleracea	wound-responsive element
	EVM0025314.1	AuxRR-core	GGTCCAT	717	7	Nicotiana tabacum	cis-acting regulatory element involved in auxin responsiveness
	EVM0025314.1	AuxRR-core	GGTCCAT	962	7	Nicotiana tabacum	cis-acting regulatory element involved in auxin responsiveness
	EVM0025314.1	TATC-box	TATCCCA	632	7	Oryza sativa	cis-acting element involved in gibberellin-responsiveness
	EVM0025314.1	CAT-box	GCCACT	1484	6	Arabidopsis thaliana	cis-acting regulatory element related to meristem expression
	EVM0025314.1	ARE	AAACCA	1578	6	Zea mays	cis-acting regulatory element essential for the anaerobic induction
	EVM0025314.1	ARE	AAACCA	1968	6	Zea mays	cis-acting regulatory element essential for the anaerobic induction
	EVM0025544.1	CGTCA-motif	CGTCA	1143	5	Hordeum vulgare	cis-acting regulatory element involved in the MeJA-responsiveness
	EVM0025544.1	CGTCA-motif	CGTCA	1696	5	Hordeum vulgare	cis-acting regulatory element involved in the MeJA-responsiveness
	EVM0025544.1	GT1-motif	GGTTAA	1855	6	Arabidopsis thaliana	light responsive element
	EVM0025544.1	WUN-motif	AAATTTCCT	764	9	Brassica oleracea	wound-responsive element
	EVM0025544.1	TATC-box	TATCCCA	309	7	Oryza sativa	cis-acting element involved in gibberellin-responsiveness
	EVM0025544.1	Box 4	ATTAAT	1061	6	Petroselinum crispum	part of a conserved DNA module involved in light responsiveness
	EVM0025544.1	ABRE	ACGTG	1141	5	Arabidopsis thaliana	cis-acting element involved in the abscisic acid responsiveness
	EVM0025544.1	ABRE	ACGTG	1425	5	Arabidopsis thaliana	cis-acting element involved in the abscisic acid responsiveness
	EVM0025544.1	ABRE	GCAACGTGTC	1657	9	Hordeum vulgare	cis-acting element involved in the abscisic acid responsiveness
	EVM0025544.1	ABRE	ACGTG	1660	5	Arabidopsis thaliana	cis-acting element involved in the abscisic acid responsiveness
	EVM0025544.1	CAT-box	GCCACT	987	6	Arabidopsis thaliana	cis-acting regulatory element related to meristem expression
	EVM0025544.1	ARE	AAACCA	1621	6	Zea mays	cis-acting regulatory element essential for the anaerobic induction
	EVM0025544.1	ARE	AAACCA	1719	6	Zea mays	cis-acting regulatory element essential for the anaerobic induction
	EVM0025544.1	GATA-motif	GATAGGA	769	7	Arabidopsis thaliana	part of a light responsive element
	EVM0025544.1	GATA-motif	AAGATAAGATT	1234	10	Arabidopsis thaliana	part of a light responsive element
	EVM0025544.1	TC-rich repeats	GTTTTCTTAC	366	9	Nicotiana tabacum	cis-acting element involved in defense and stress responsiveness

## Sheet: 激素响应
EVM0000545.1	TCA-element	CCATCTTTTT	1537	9	-	Nicotiana tabacum	cis-acting element involved in salicylic acid responsiveness
EVM0000545.1	TGACG-motif	TGACG	81	5	+	Hordeum vulgare	cis-acting regulatory element involved in the MeJA-responsiveness
EVM0000545.1	TGACG-motif	TGACG	906	5	+	Hordeum vulgare	cis-acting regulatory element involved in the MeJA-responsiveness
EVM0000545.1	CGTCA-motif	CGTCA	81	5	-	Hordeum vulgare	cis-acting regulatory element involved in the MeJA-responsiveness
EVM0000545.1	CGTCA-motif	CGTCA	906	5	-	Hordeum vulgare	cis-acting regulatory element involved in the MeJA-responsiveness
EVM0000545.1	AuxRR-core	GGTCCAT	730	7	+	Nicotiana tabacum	cis-acting regulatory element involved in auxin responsiveness
EVM0003602.1	TGACG-motif	TGACG	667	5	-	Hordeum vulgare	cis-acting regulatory element involved in the MeJA-responsiveness
EVM0003602.1	TGA-element	AACGAC	440	6	-	Brassica oleracea	auxin-responsive element
EVM0003602.1	TGA-box	TGACGTAA	664	8	-	Glycine max	part of an auxin-responsive element
EVM0003602.1	TCA-element	CCATCTTTTT	431	9	-	Nicotiana tabacum	cis-acting element involved in salicylic acid responsiveness
EVM0003602.1	ABRE	ACGTG	216	5	+	Arabidopsis thaliana	cis-acting element involved in the abscisic acid responsiveness
EVM0003602.1	ABRE	GACACGTGGC	582	9	-	Triticum aestivum	cis-acting element involved in the abscisic acid responsiveness
EVM0003602.1	ABRE	CACGTG	584	6	+	Arabidopsis thaliana	cis-acting element involved in the abscisic acid responsiveness
EVM0003602.1	ABRE	ACGTG	585	5	+	Arabidopsis thaliana	cis-acting element involved in the abscisic acid responsiveness
EVM0003602.1	ABRE	CACGTG	1725	6	-	Arabidopsis thaliana	cis-acting element involved in the abscisic acid responsiveness
EVM0003602.1	ABRE	ACGTG	1726	5	+	Arabidopsis thaliana	cis-acting element involved in the abscisic acid responsiveness
EVM0003602.1	P-box	CCTTTTG	362	7	-	Oryza sativa	gibberellin-responsive element
EVM0003602.1	CGTCA-motif	CGTCA	667	5	+	Hordeum vulgare	cis-acting regulatory element involved in the MeJA-responsiveness
EVM0005201.1	TCA-element	CCATCTTTTT	516	9	-	Nicotiana tabacum	cis-acting element involved in salicylic acid responsiveness
EVM0005201.1	TCA-element	CCATCTTTTT	564	9	+	Nicotiana tabacum	cis-acting element involved in salicylic acid responsiveness
EVM0005201.1	TGA-element	AACGAC	811	6	-	Brassica oleracea	auxin-responsive element
EVM0005201.1	P-box	CCTTTTG	503	7	+	Oryza sativa	gibberellin-responsive element
EVM0005201.1	ABRE	ACGTG	147	5	-	Arabidopsis thaliana	cis-acting element involved in the abscisic acid responsiveness
EVM0005201.1	ABRE	CACGTG	585	6	+	Arabidopsis thaliana	cis-acting element involved in the abscisic acid responsiveness
EVM0005201.1	ABRE	ACGTG	586	5	+	Arabidopsis thaliana	cis-acting element involved in the abscisic acid responsiveness
EVM0006976.1	TGACG-motif	TGACG	557	5	+	Hordeum vulgare	cis-acting regulatory element involved in the MeJA-responsiveness
EVM0006976.1	TGACG-motif	TGACG	1360	5	+	Hordeum vulgare	cis-acting regulatory element involved in the MeJA-responsiveness
EVM0006976.1	ABRE	CACGTG	492	6	+	Arabidopsis thaliana	cis-acting element involved in the abscisic acid responsiveness
EVM0006976.1	ABRE	ACGTG	493	5	+	Arabidopsis thaliana	cis-acting element involved in the abscisic acid responsiveness
EVM0006976.1	ABRE	ACGTG	550	5	-	Arabidopsis thaliana	cis-acting element involved in the abscisic acid responsiveness
EVM0006976.1	ABRE	ACGTG	661	5	+	Arabidopsis thaliana	cis-acting element involved in the abscisic acid responsiveness
EVM0006976.1	CGTCA-motif	CGTCA	557	5	-	Hordeum vulgare	cis-acting regulatory element involved in the MeJA-responsiveness
EVM0006976.1	CGTCA-motif	CGTCA	1360	5	-	Hordeum vulgare	cis-acting regulatory element involved in the MeJA-responsiveness
EVM0013297.1	ABRE	ACGTG	944	5	+	Arabidopsis thaliana	cis-acting element involved in the abscisic acid responsiveness
EVM0013297.1	ABRE	ACGTG	1607	5	+	Arabidopsis thaliana	cis-acting element involved in the abscisic acid responsiveness
EVM0013297.1	CGTCA-motif	CGTCA	733	5	-	Hordeum vulgare	cis-acting regulatory element involved in the MeJA-responsiveness
EVM0013297.1	TGACG-motif	TGACG	733	5	+	Hordeum vulgare	cis-acting regulatory element involved in the MeJA-responsiveness
EVM0014166.1	ABRE	ACGTG	876	5	+	Arabidopsis thaliana	cis-acting element involved in the abscisic acid responsiveness
EVM0015070.1	ABRE	ACGTG	164	5	-	Arabidopsis thaliana	cis-acting element involved in the abscisic acid responsiveness
EVM0015070.1	ABRE	AACCCGG	1144	7	+	Arabidopsis thaliana	cis-acting element involved in the abscisic acid responsiveness
EVM0015070.1	P-box	CCTTTTG	1499	7	-	Oryza sativa	gibberellin-responsive element
EVM0015070.1	CGTCA-motif	CGTCA	166	5	+	Hordeum vulgare	cis-acting regulatory element involved in the MeJA-responsiveness
EVM0015070.1	CGTCA-motif	CGTCA	350	5	+	Hordeum vulgare	cis-acting regulatory element involved in the MeJA-responsiveness
EVM0015070.1	CGTCA-motif	CGTCA	359	5	-	Hordeum vulgare	cis-acting regulatory element involved in the MeJA-responsiveness
EVM0015070.1	GARE-motif	TCTGTTG	427	7	+	Brassica oleracea	gibberellin-responsive element
EVM0015070.1	TCA-element	CCATCTTTTT	562	9	-	Nicotiana tabacum	cis-acting element involved in salicylic acid responsiveness
EVM0015070.1	TCA-element	CCATCTTTTT	757	9	+	Nicotiana tabacum	cis-acting element involved in salicylic acid responsiveness
EVM0015070.1	TCA-element	CCATCTTTTT	800	9	+	Nicotiana tabacum	cis-acting element involved in salicylic acid responsiveness
EVM0015070.1	TGACG-motif	TGACG	166	5	-	Hordeum vulgare	cis-acting regulatory element involved in the MeJA-responsiveness
EVM0015070.1	TGACG-motif	TGACG	350	5	-	Hordeum vulgare	cis-acting regulatory element involved in the MeJA-responsiveness
EVM0015070.1	TGACG-motif	TGACG	359	5	+	Hordeum vulgare	cis-acting regulatory element involved in the MeJA-responsiveness
EVM0015907.1	TGACG-motif	TGACG	299	5	-	Hordeum vulgare	cis-acting regulatory element involved in the MeJA-responsiveness
EVM0015907.1	TCA-element	TCAGAAGAGG	893	9	-	Brassica oleracea	cis-acting element involved in salicylic acid responsiveness
EVM0015907.1	TCA-element	CCATCTTTTT	1248	9	+	Nicotiana tabacum	cis-acting element involved in salicylic acid responsiveness
EVM0015907.1	ABRE	ACGTG	199	5	-	Arabidopsis thaliana	cis-acting element involved in the abscisic acid responsiveness
EVM0015907.1	ABRE	ACGTG	297	5	-	Arabidopsis thaliana	cis-acting element involved in the abscisic acid responsiveness
EVM0015907.1	CGTCA-motif	CGTCA	299	5	+	Hordeum vulgare	cis-acting regulatory element involved in the MeJA-responsiveness
EVM0016208.1	ABRE	ACGTG	817	5	-	Arabidopsis thaliana	cis-acting element involved in the abscisic acid responsiveness
EVM0016208.1	ABRE	ACGTG	1976	5	+	Arabidopsis thaliana	cis-acting element involved in the abscisic acid responsiveness
EVM0016424.2	ABRE	ACGTG	739	5	-	Arabidopsis thaliana	cis-acting element involved in the abscisic acid responsiveness
EVM0016424.2	ABRE	ACGTG	1505	5	-	Arabidopsis thaliana	cis-acting element involved in the abscisic acid responsiveness
EVM0016424.2	TGA-element	AACGAC	101	6	+	Brassica oleracea	auxin-responsive element
EVM0017389.1	CGTCA-motif	CGTCA	1817	5	-	Hordeum vulgare	cis-acting regulatory element involved in the MeJA-responsiveness
EVM0017389.1	TGACG-motif	TGACG	1817	5	+	Hordeum vulgare	cis-acting regulatory element involved in the MeJA-responsiveness
EVM0017508.1	TCA-element	CCATCTTTTT	872	9	-	Nicotiana tabacum	cis-acting element involved in salicylic acid responsiveness
EVM0017508.1	TATC-box	TATCCCA	1756	7	-	Oryza sativa	cis-acting element involved in gibberellin-responsiveness
EVM0017508.1	P-box	CCTTTTG	204	7	-	Oryza sativa	gibberellin-responsive element
EVM0018144.2	TCA-element	CCATCTTTTT	431	9	+	Nicotiana tabacum	cis-acting element involved in salicylic acid responsiveness
EVM0018144.2	TGA-element	AACGAC	455	6	-	Brassica oleracea	auxin-responsive element
EVM0018144.2	ABRE	ACGTG	151	5	+	Arabidopsis thaliana	cis-acting element involved in the abscisic acid responsiveness
EVM0018144.2	ABRE	GACACGTGGC	1610	9	-	Triticum aestivum	cis-acting element involved in the abscisic acid responsiveness
EVM0018144.2	P-box	CCTTTTG	1038	7	-	Oryza sativa	gibberellin-responsive element
EVM0018144.2	P-box	CCTTTTG	1084	7	-	Oryza sativa	gibberellin-responsive element
EVM0019525.1	TGACG-motif	TGACG	846	5	+	Hordeum vulgare	cis-acting regulatory element involved in the MeJA-responsiveness
EVM0019525.1	TGACG-motif	TGACG	855	5	-	Hordeum vulgare	cis-acting regulatory element involved in the MeJA-responsiveness
EVM0019525.1	TGACG-motif	TGACG	969	5	+	Hordeum vulgare	cis-acting regulatory element involved in the MeJA-responsiveness
EVM0019525.1	ABRE	CGCACGTGTC	786	9	+	Hordeum vulgare	cis-acting element involved in the abscisic acid responsiveness
EVM0019525.1	ABRE	CACGTG	788	6	+	Arabidopsis thaliana	cis-acting element involved in the abscisic acid responsiveness
EVM0019525.1	ABRE	ACGTG	789	5	+	Arabidopsis thaliana	cis-acting element involved in the abscisic acid responsiveness
EVM0019525.1	ABRE	ACGTG	839	5	-	Arabidopsis thaliana	cis-acting element involved in the abscisic acid responsiveness
EVM0019525.1	P-box	CCTTTTG	745	7	+	Oryza sativa	gibberellin-responsive element
EVM0019525.1	P-box	CCTTTTG	895	7	-	Oryza sativa	gibberellin-responsive element
EVM0019525.1	CGTCA-motif	CGTCA	846	5	-	Hordeum vulgare	cis-acting regulatory element involved in the MeJA-responsiveness
EVM0019525.1	CGTCA-motif	CGTCA	855	5	+	Hordeum vulgare	cis-acting regulatory element involved in the MeJA-responsiveness
EVM0019525.1	CGTCA-motif	CGTCA	969	5	-	Hordeum vulgare	cis-acting regulatory element involved in the MeJA-responsiveness
EVM0020240.1	AuxRR-core	GGTCCAT	884	7	+	Nicotiana tabacum	cis-acting regulatory element involved in auxin responsiveness
EVM0020240.1	TCA-element	CCATCTTTTT	1739	9	+	Nicotiana tabacum	cis-acting element involved in salicylic acid responsiveness
EVM0022981.1	TCA-element	CCATCTTTTT	1679	9	+	Nicotiana tabacum	cis-acting element involved in salicylic acid responsiveness
EVM0023488.1	TCA-element	CCATCTTTTT	994	9	+	Nicotiana tabacum	cis-acting element involved in salicylic acid responsiveness
EVM0023488.1	TCA-element	CCATCTTTTT	1562	9	-	Nicotiana tabacum	cis-acting element involved in salicylic acid responsiveness
EVM0023488.1	AuxRR-core	GGTCCAT	593	7	-	Nicotiana tabacum	cis-acting regulatory element involved in auxin responsiveness
EVM0023488.1	ABRE	ACGTG	942	5	-	Arabidopsis thaliana	cis-acting element involved in the abscisic acid responsiveness
EVM0023488.1	ABRE	ACGTG	971	5	-	Arabidopsis thaliana	cis-acting element involved in the abscisic acid responsiveness
EVM0023488.1	ABRE	ACGTG	1116	5	-	Arabidopsis thaliana	cis-acting element involved in the abscisic acid responsiveness
EVM0023488.1	ABRE	ACGTG	1331	5	-	Arabidopsis thaliana	cis-acting element involved in the abscisic acid responsiveness
EVM0024481.1	CGTCA-motif	CGTCA	36	5	-	Hordeum vulgare	cis-acting regulatory element involved in the MeJA-responsiveness
EVM0024481.1	CGTCA-motif	CGTCA	202	5	-	Hordeum vulgare	cis-acting regulatory element involved in the MeJA-responsiveness
EVM0024481.1	CGTCA-motif	CGTCA	1368	5	-	Hordeum vulgare	cis-acting regulatory element involved in the MeJA-responsiveness
EVM0024481.1	P-box	CCTTTTG	157	7	+	Oryza sativa	gibberellin-responsive element
EVM0024481.1	ABRE	ACGTG	563	5	+	Arabidopsis thaliana	cis-acting element involved in the abscisic acid responsiveness
EVM0024481.1	ABRE	CACGTG	937	6	+	Arabidopsis thaliana	cis-acting element involved in the abscisic acid responsiveness
EVM0024481.1	ABRE	ACGTG	938	5	+	Arabidopsis thaliana	cis-acting element involved in the abscisic acid responsiveness
EVM0024481.1	ABRE	CACGTG	1294	6	-	Arabidopsis thaliana	cis-acting element involved in the abscisic acid responsiveness
EVM0024481.1	ABRE	ACGTG	1295	5	+	Arabidopsis thaliana	cis-acting element involved in the abscisic acid responsiveness
EVM0024481.1	TGA-element	AACGAC	980	6	-	Brassica oleracea	auxin-responsive element
EVM0024481.1	TGACG-motif	TGACG	36	5	+	Hordeum vulgare	cis-acting regulatory element involved in the MeJA-responsiveness
EVM0024481.1	TGACG-motif	TGACG	202	5	+	Hordeum vulgare	cis-acting regulatory element involved in the MeJA-responsiveness
EVM0024481.1	TGACG-motif	TGACG	1368	5	+	Hordeum vulgare	cis-acting regulatory element involved in the MeJA-responsiveness
EVM0025544.1	TCA-element	CCATCTTTTT	841	9	-	Nicotiana tabacum	cis-acting element involved in salicylic acid responsiveness
EVM0025544.1	TCA-element	TCAGAAGAGG	1986	9	-	Brassica oleracea	cis-acting element involved in salicylic acid responsiveness
EVM0025544.1	TGACG-motif	TGACG	1143	5	-	Hordeum vulgare	cis-acting regulatory element involved in the MeJA-responsiveness
EVM0025544.1	TGACG-motif	TGACG	1696	5	+	Hordeum vulgare	cis-acting regulatory element involved in the MeJA-responsiveness
EVM0028117.1	TCA-element	CCATCTTTTT	1761	9	-	Nicotiana tabacum	cis-acting element involved in salicylic acid responsiveness
EVM0028117.1	TGACG-motif	TGACG	954	5	-	Hordeum vulgare	cis-acting regulatory element involved in the MeJA-responsiveness
EVM0028117.1	ABRE	ACGTG	281	5	+	Arabidopsis thaliana	cis-acting element involved in the abscisic acid responsiveness
EVM0028117.1	ABRE	ACGTG	952	5	-	Arabidopsis thaliana	cis-acting element involved in the abscisic acid responsiveness
EVM0028117.1	CGTCA-motif	CGTCA	954	5	+	Hordeum vulgare	cis-acting regulatory element involved in the MeJA-responsiveness
EVM0028450.1	TCA-element	CCATCTTTTT	1232	9	-	Nicotiana tabacum	cis-acting element involved in salicylic acid responsiveness
EVM0028450.1	TCA-element	CCATCTTTTT	1737	9	+	Nicotiana tabacum	cis-acting element involved in salicylic acid responsiveness
EVM0028450.1	AuxRR-core	GGTCCAT	873	7	+	Nicotiana tabacum	cis-acting regulatory element involved in auxin responsiveness
EVM0032379.1	TATC-box	TATCCCA	595	7	-	Oryza sativa	cis-acting element involved in gibberellin-responsiveness
EVM0032379.1	CGTCA-motif	CGTCA	761	5	-	Hordeum vulgare	cis-acting regulatory element involved in the MeJA-responsiveness
EVM0032379.1	AuxRE	TGTCTCAATAAG	1533	11	-	Glycine max	part of an auxin-responsive element
EVM0032379.1	P-box	CCTTTTG	647	7	-	Oryza sativa	gibberellin-responsive element
EVM0032379.1	P-box	CCTTTTG	1167	7	-	Oryza sativa	gibberellin-responsive element
EVM0032379.1	TGA-element	AACGAC	1126	6	-	Brassica oleracea	auxin-responsive element
EVM0032379.1	TGACG-motif	TGACG	761	5	+	Hordeum vulgare	cis-acting regulatory element involved in the MeJA-responsiveness
EVM0032379.1	TCA-element	TCAGAAGAGG	890	9	-	Brassica oleracea	cis-acting element involved in salicylic acid responsiveness
EVM0032379.1	TCA-element	CCATCTTTTT	977	9	-	Nicotiana tabacum	cis-acting element involved in salicylic acid responsiveness
EVM0032854.1	TGACG-motif	TGACG	78	5	-	Hordeum vulgare	cis-acting regulatory element involved in the MeJA-responsiveness
EVM0032854.1	TGA-element	AACGAC	1673	6	-	Brassica oleracea	auxin-responsive element
EVM0032854.1	TCA-element	TCAGAAGAGG	1063	9	+	Brassica oleracea	cis-acting element involved in salicylic acid responsiveness
EVM0032854.1	CGTCA-motif	CGTCA	78	5	+	Hordeum vulgare	cis-acting regulatory element involved in the MeJA-responsiveness
EVM0032854.1	TATC-box	TATCCCA	602	7	-	Oryza sativa	cis-acting element involved in gibberellin-responsiveness
EVM0032854.1	P-box	CCTTTTG	1203	7	+	Oryza sativa	gibberellin-responsive element
EVM0032854.1	P-box	CCTTTTG	1961	7	-	Oryza sativa	gibberellin-responsive element
EVM0025058.1	CGTCA-motif	CGTCA	1019	5		Hordeum vulgare	cis-acting regulatory element involved in the MeJA-responsiveness
EVM0025058.1	CGTCA-motif	CGTCA	1047	5		Hordeum vulgare	cis-acting regulatory element involved in the MeJA-responsiveness
EVM0025058.1	CGTCA-motif	CGTCA	1318	5		Hordeum vulgare	cis-acting regulatory element involved in the MeJA-responsiveness
EVM0025058.1	CGTCA-motif	CGTCA	1745	5		Hordeum vulgare	cis-acting regulatory element involved in the MeJA-responsiveness
EVM0025058.1	TGA-box	TGACGTAA	1047	8		Glycine max	part of an auxin-responsive element
EVM0025058.1	TGACG-motif	TGACG	1019	5		Hordeum vulgare	cis-acting regulatory element involved in the MeJA-responsiveness
EVM0025058.1	TGACG-motif	TGACG	1047	5		Hordeum vulgare	cis-acting regulatory element involved in the MeJA-responsiveness
EVM0025058.1	TGACG-motif	TGACG	1318	5		Hordeum vulgare	cis-acting regulatory element involved in the MeJA-responsiveness
EVM0025058.1	TGACG-motif	TGACG	1745	5		Hordeum vulgare	cis-acting regulatory element involved in the MeJA-responsiveness
EVM0025314.1	AuxRR-core	GGTCCAT	717	7		Nicotiana tabacum	cis-acting regulatory element involved in auxin responsiveness
EVM0025314.1	AuxRR-core	GGTCCAT	962	7		Nicotiana tabacum	cis-acting regulatory element involved in auxin responsiveness
EVM0025314.1	TATC-box	TATCCCA	632	7		Oryza sativa	cis-acting element involved in gibberellin-responsiveness
EVM0025544.1	CGTCA-motif	CGTCA	1143	5		Hordeum vulgare	cis-acting regulatory element involved in the MeJA-responsiveness
EVM0025544.1	CGTCA-motif	CGTCA	1696	5		Hordeum vulgare	cis-acting regulatory element involved in the MeJA-responsiveness
EVM0025544.1	TATC-box	TATCCCA	309	7		Oryza sativa	cis-acting element involved in gibberellin-responsiveness
EVM0025544.1	ABRE	ACGTG	1141	5		Arabidopsis thaliana	cis-acting element involved in the abscisic acid responsiveness
EVM0025544.1	ABRE	ACGTG	1425	5		Arabidopsis thaliana	cis-acting element involved in the abscisic acid responsiveness
EVM0025544.1	ABRE	GCAACGTGTC	1657	9		Hordeum vulgare	cis-acting element involved in the abscisic acid responsiveness
EVM0025544.1	ABRE	ACGTG	1660	5		Arabidopsis thaliana	cis-acting element involved in the abscisic acid responsiveness

## Sheet: 光响应
EVM0000545.1	AT1-motif	AATTATTTTTTATT	806	13	+	Solanum tuberosum	part of a light responsive module
EVM0000545.1	I-box	AAGATAAGGCT	1470	10	+	Gossypium hirsutum	part of a light responsive element
EVM0000545.1	TCT-motif	TCTTAC	151	6	+	Arabidopsis thaliana	part of a light responsive element
EVM0000545.1	TCT-motif	TCTTAC	1753	6	+	Arabidopsis thaliana	part of a light responsive element
EVM0000545.1	ATC-motif	AGTAATCT	927	8	-	Spinacia oleracea	part of a conserved DNA module involved in light responsiveness
EVM0000545.1	Box 4	ATTAAT	390	6	+	Petroselinum crispum	part of a conserved DNA module involved in light responsiveness
EVM0000545.1	Box 4	ATTAAT	870	6	+	Petroselinum crispum	part of a conserved DNA module involved in light responsiveness
EVM0000545.1	Box 4	ATTAAT	890	6	+	Petroselinum crispum	part of a conserved DNA module involved in light responsiveness
EVM0003602.1	G-box	TACGTG	215	6	+	Arabidopsis thaliana	cis-acting regulatory element involved in light responsiveness
EVM0003602.1	G-box	GCCACGTGGA	582	9	+	Arabidopsis thaliana	cis-acting regulatory element involved in light responsiveness
EVM0003602.1	G-box	CACGTG	584	6	+	Arabidopsis thaliana	cis-acting regulatory element involved in light responsiveness
EVM0003602.1	G-box	CACGTG	1725	6	-	Arabidopsis thaliana	cis-acting regulatory element involved in light responsiveness
EVM0003602.1	TCT-motif	TCTTAC	942	6	-	Arabidopsis thaliana	part of a light responsive element
EVM0003602.1	ATC-motif	AGTAATCT	286	8	+	Spinacia oleracea	part of a conserved DNA module involved in light responsiveness
EVM0003602.1	G-Box	CACGTG	584	6	+	Pisum sativum	cis-acting regulatory element involved in light responsiveness
EVM0003602.1	G-Box	CACGTG	1725	6	-	Pisum sativum	cis-acting regulatory element involved in light responsiveness
EVM0003602.1	GATA-motif	GATAGGG	1902	7	+	Pisum sativum	part of a light responsive element
EVM0003602.1	chs-CMA2a	TCACTTGA	1432	8	+	Petroselinum crispum	part of a light responsive element
EVM0003602.1	Box 4	ATTAAT	97	6	+	Petroselinum crispum	part of a conserved DNA module involved in light responsiveness
EVM0003602.1	Box 4	ATTAAT	793	6	+	Petroselinum crispum	part of a conserved DNA module involved in light responsiveness
EVM0003602.1	Box 4	ATTAAT	985	6	+	Petroselinum crispum	part of a conserved DNA module involved in light responsiveness
EVM0003602.1	Box 4	ATTAAT	1172	6	-	Petroselinum crispum	part of a conserved DNA module involved in light responsiveness
EVM0003602.1	Box 4	ATTAAT	1187	6	-	Petroselinum crispum	part of a conserved DNA module involved in light responsiveness
EVM0003602.1	Box 4	ATTAAT	1347	6	-	Petroselinum crispum	part of a conserved DNA module involved in light responsiveness
EVM0005201.1	AE-box	AGAAACAA	1795	8	-	Arabidopsis thaliana	part of a module for light response
EVM0005201.1	G-Box	CACGTG	585	6	+	Pisum sativum	cis-acting regulatory element involved in light responsiveness
EVM0005201.1	G-box	TACGTG	147	6	-	Arabidopsis thaliana	cis-acting regulatory element involved in light responsiveness
EVM0005201.1	G-box	ACACGTGT	584	8	+	Brassica napus	cis-acting regulatory element involved in light responsiveness
EVM0005201.1	G-box	CACGTG	585	6	+	Arabidopsis thaliana	cis-acting regulatory element involved in light responsiveness
EVM0005201.1	GT1-motif	GGTTAA	1323	6	+	Arabidopsis thaliana	light responsive element
EVM0005201.1	Box 4	ATTAAT	686	6	+	Petroselinum crispum	part of a conserved DNA module involved in light responsiveness
EVM0005201.1	Box 4	ATTAAT	1126	6	-	Petroselinum crispum	part of a conserved DNA module involved in light responsiveness
EVM0005201.1	GATA-motif	GATAGGG	594	7	-	Pisum sativum	part of a light responsive element
EVM0006976.1	TCCC-motif	TCTCCCT	35	7	+	Spinacia oleracea	part of a light responsive element
EVM0006976.1	G-box	CACGTG	492	6	+	Arabidopsis thaliana	cis-acting regulatory element involved in light responsiveness
EVM0006976.1	TCT-motif	TCTTAC	610	6	-	Arabidopsis thaliana	part of a light responsive element
EVM0006976.1	G-Box	CACGTG	492	6	+	Pisum sativum	cis-acting regulatory element involved in light responsiveness
EVM0006976.1	G-Box	CACGTT	550	6	+	Pisum sativum	cis-acting regulatory element involved in light responsiveness
EVM0006976.1	G-Box	CACGTT	660	6	-	Pisum sativum	cis-acting regulatory element involved in light responsiveness
EVM0006976.1	LAMP-element	CTTTATCA	685	8	-	Pisum sativum	part of a light responsive element
EVM0006976.1	Box 4	ATTAAT	1246	6	-	Petroselinum crispum	part of a conserved DNA module involved in light responsiveness
EVM0006976.1	GATA-motif	GATAGGA	1911	7	-	Arabidopsis thaliana	part of a light responsive element
EVM0006976.1	Sp1	GGGCGG	596	6	+	Oryza sativa	light responsive element
EVM0013297.1	Box 4	ATTAAT	353	6	+	Petroselinum crispum	part of a conserved DNA module involved in light responsiveness
EVM0013297.1	Box 4	ATTAAT	1322	6	-	Petroselinum crispum	part of a conserved DNA module involved in light responsiveness
EVM0013297.1	chs-CMA2a	TCACTTGA	284	8	-	Petroselinum crispum	part of a light responsive element
EVM0013297.1	GT1-motif	GGTTAAT	974	7	+	Avena sativa	light responsive element
EVM0013297.1	GT1-motif	GGTTAA	1574	6	+	Arabidopsis thaliana	light responsive element
EVM0013297.1	GT1-motif	GGTTAA	1659	6	+	Arabidopsis thaliana	light responsive element
EVM0013297.1	Gap-box	CAAATGAA(A/G)A	187	9	+	Arabidopsis thaliana	part of a light responsive element
EVM0013297.1	G-box	CACGTC	943	6	-	Zea mays	cis-acting regulatory element involved in light responsiveness
EVM0013297.1	G-box	TACGTG	1606	6	+	Arabidopsis thaliana	cis-acting regulatory element involved in light responsiveness
EVM0013297.1	TCT-motif	TCTTAC	526	6	-	Arabidopsis thaliana	part of a light responsive element
EVM0013297.1	LAMP-element	CTTTATCA	608	8	+	Pisum sativum	part of a light responsive element
EVM0013297.1	LAMP-element	CTTTATCA	1242	8	-	Pisum sativum	part of a light responsive element
EVM0013297.1	TCCC-motif	TCTCCCT	636	7	+	Spinacia oleracea	part of a light responsive element
EVM0014166.1	G-box	TAACACGTAG	874	9	-	Brassica oleracea	cis-acting regulatory element involved in light responsiveness
EVM0014166.1	G-box	TACGTG	875	6	+	Arabidopsis thaliana	cis-acting regulatory element involved in light responsiveness
EVM0014166.1	TCT-motif	TCTTAC	809	6	+	Arabidopsis thaliana	part of a light responsive element
EVM0015070.1	Box 4	ATTAAT	1575	6	-	Petroselinum crispum	part of a conserved DNA module involved in light responsiveness
EVM0015070.1	GA-motif	ATAGATAA	1870	8	-	Arabidopsis thaliana	part of a light responsive element
EVM0015070.1	GT1-motif	GTGTGTGAA	1116	9	+	Solanum tuberosum	light responsive element
EVM0015070.1	GATA-motif	AAGATAAGATT	1077	10	+	Arabidopsis thaliana	part of a light responsive element
EVM0015070.1	G-box	CACGTC	164	6	+	Zea mays	cis-acting regulatory element involved in light responsiveness
EVM0015070.1	ATC-motif	AGCTATCCA	847	9	+	Arabidopsis thaliana	part of a conserved DNA module involved in light responsiveness
EVM0015070.1	chs-CMA1a	TTACTTAA	438	8	-	Daucus carota	part of a light responsive element
EVM0015907.1	Gap-box	CAAATGAA(A/G)A	1420	9	-	Arabidopsis thaliana	part of a light responsive element
EVM0015907.1	G-box	CACGTC	199	6	+	Zea mays	cis-acting regulatory element involved in light responsiveness
EVM0015907.1	G-box	CACGTC	297	6	+	Zea mays	cis-acting regulatory element involved in light responsiveness
EVM0015907.1	TCT-motif	TCTTAC	1367	6	-	Arabidopsis thaliana	part of a light responsive element
EVM0015907.1	TCT-motif	TCTTAC	1679	6	+	Arabidopsis thaliana	part of a light responsive element
EVM0015907.1	I-box	gGATAAGGTG	968	9	-	Zea mays	part of a light responsive element
EVM0015907.1	GATA-motif	AAGGATAAGG	212	9	-	Solanum tuberosum	part of a light responsive element
EVM0015907.1	GATA-motif	AAGGATAAGG	970	9	-	Solanum tuberosum	part of a light responsive element
EVM0015907.1	Box 4	ATTAAT	596	6	+	Petroselinum crispum	part of a conserved DNA module involved in light responsiveness
EVM0015907.1	Box 4	ATTAAT	625	6	+	Petroselinum crispum	part of a conserved DNA module involved in light responsiveness
EVM0015907.1	Box 4	ATTAAT	734	6	+	Petroselinum crispum	part of a conserved DNA module involved in light responsiveness
EVM0015907.1	GT1-motif	GGTTAAT	22	7	-	Avena sativa	light responsive element
EVM0015907.1	GT1-motif	GGTTAA	23	6	-	Arabidopsis thaliana	light responsive element
EVM0015907.1	GT1-motif	GGTTAAT	1000	7	+	Avena sativa	light responsive element
EVM0016208.1	Box 4	ATTAAT	233	6	+	Petroselinum crispum	part of a conserved DNA module involved in light responsiveness
EVM0016208.1	Box 4	ATTAAT	650	6	+	Petroselinum crispum	part of a conserved DNA module involved in light responsiveness
EVM0016208.1	Box 4	ATTAAT	732	6	+	Petroselinum crispum	part of a conserved DNA module involved in light responsiveness
EVM0016208.1	Box 4	ATTAAT	903	6	+	Petroselinum crispum	part of a conserved DNA module involved in light responsiveness
EVM0016208.1	Box 4	ATTAAT	1470	6	-	Petroselinum crispum	part of a conserved DNA module involved in light responsiveness
EVM0016208.1	Box 4	ATTAAT	1545	6	-	Petroselinum crispum	part of a conserved DNA module involved in light responsiveness
EVM0016208.1	Box 4	ATTAAT	1933	6	-	Petroselinum crispum	part of a conserved DNA module involved in light responsiveness
EVM0016208.1	TCT-motif	TCTTAC	1499	6	-	Arabidopsis thaliana	part of a light responsive element
EVM0016208.1	TCT-motif	TCTTAC	2010	6	+	Arabidopsis thaliana	part of a light responsive element
EVM0016208.1	G-box	CACGTC	817	6	+	Zea mays	cis-acting regulatory element involved in light responsiveness
EVM0016208.1	G-box	TACGTG	1975	6	+	Arabidopsis thaliana	cis-acting regulatory element involved in light responsiveness
EVM0016208.1	LAMP-element	CTTTATCA	1230	8	+	Pisum sativum	part of a light responsive element
EVM0016208.1	LAMP-element	CTTTATCA	1681	8	-	Pisum sativum	part of a light responsive element
EVM0016424.2	chs-Unit 1 m1	ACCTAACCCGC	508	10	-	Hordeum vulgare	part of a light responsive element
EVM0016424.2	3-AF1 binding site	TAAGAGAGGAA	152	10	+	Solanum tuberosum	light responsive element
EVM0016424.2	GATA-motif	AAGGATAAGG	1018	9	-	Solanum tuberosum	part of a light responsive element
EVM0016424.2	G-Box	CACGTT	1505	6	+	Pisum sativum	cis-acting regulatory element involved in light responsiveness
EVM0016424.2	G-Box	TCCACATGGCA	1953	10	+	Triticum aestivum	cis-acting regulatory element involved in light responsiveness
EVM0016424.2	I-box	AAGATAAGGCT	276	10	-	Gossypium hirsutum	part of a light responsive element
EVM0016424.2	I-box	atGATAAGGTC	1016	10	-	Helianthus annuus	part of a light responsive element
EVM0016424.2	G-box	TAACACGTAG	207	9	+	Brassica oleracea	cis-acting regulatory element involved in light responsiveness
EVM0016424.2	G-box	CACGTC	739	6	+	Zea mays	cis-acting regulatory element involved in light responsiveness
EVM0016424.2	TCT-motif	TCTTAC	733	6	+	Arabidopsis thaliana	part of a light responsive element
EVM0016424.2	TCT-motif	TCTTAC	1900	6	+	Arabidopsis thaliana	part of a light responsive element
EVM0017389.1	Box 4	ATTAAT	414	6	+	Petroselinum crispum	part of a conserved DNA module involved in light responsiveness
EVM0017389.1	Box 4	ATTAAT	1296	6	-	Petroselinum crispum	part of a conserved DNA module involved in light responsiveness
EVM0017389.1	chs-CMA2a	TCACTTGA	322	8	-	Petroselinum crispum	part of a light responsive element
EVM0017389.1	GA-motif	ATAGATAA	591	8	-	Arabidopsis thaliana	part of a light responsive element
EVM0017389.1	GT1-motif	GGTTAA	892	6	-	Arabidopsis thaliana	light responsive element
EVM0017389.1	GT1-motif	GGTTAAT	1426	7	-	Avena sativa	light responsive element
EVM0017389.1	GT1-motif	GGTTAA	1427	6	-	Arabidopsis thaliana	light responsive element
EVM0017389.1	GT1-motif	GTGTGTGAA	1755	9	-	Solanum tuberosum	light responsive element
EVM0017389.1	AT1-motif	AATTATTTTTTATT	1119	13	+	Solanum tuberosum	part of a light responsive module
EVM0017389.1	I-box	gGATAAGGTG	869	9	-	Zea mays	part of a light responsive element
EVM0017389.1	I-box	AAGATAAGGCT	1251	10	-	Gossypium hirsutum	part of a light responsive element
EVM0017389.1	TCT-motif	TCTTAC	1025	6	+	Arabidopsis thaliana	part of a light responsive element
EVM0017389.1	MRE	AACCTAA	104	7	-	Petroselinum crispum	MYB binding site involved in light responsiveness
EVM0017508.1	LAMP-element	CTTTATCA	170	8	+	Pisum sativum	part of a light responsive element
EVM0017508.1	Gap-box	CAAATGAA(A/G)A	486	9.5	+	Arabidopsis thaliana	part of a light responsive element
EVM0017508.1	TCT-motif	TCTTAC	845	6	-	Arabidopsis thaliana	part of a light responsive element
EVM0017508.1	TCT-motif	TCTTAC	1290	6	+	Arabidopsis thaliana	part of a light responsive element
EVM0017508.1	TCT-motif	TCTTAC	1425	6	+	Arabidopsis thaliana	part of a light responsive element
EVM0017508.1	TCT-motif	TCTTAC	1561	6	+	Arabidopsis thaliana	part of a light responsive element
EVM0017508.1	GT1-motif	GTGTGTGAA	497	9	+	Solanum tuberosum	light responsive element
EVM0017508.1	GT1-motif	GGTTAA	1311	6	+	Arabidopsis thaliana	light responsive element
EVM0017508.1	GT1-motif	GGTTAAT	1336	7	-	Avena sativa	light responsive element
EVM0017508.1	GT1-motif	GGTTAA	1337	6	-	Arabidopsis thaliana	light responsive element
EVM0017508.1	GT1-motif	GGTTAA	1446	6	+	Arabidopsis thaliana	light responsive element
EVM0017508.1	Box 4	ATTAAT	1473	6	-	Petroselinum crispum	part of a conserved DNA module involved in light responsiveness
EVM0017508.1	Box 4	ATTAAT	1606	6	-	Petroselinum crispum	part of a conserved DNA module involved in light responsiveness
EVM0017508.1	Box 4	ATTAAT	1711	6	-	Petroselinum crispum	part of a conserved DNA module involved in light responsiveness
EVM0017508.1	Box 4	ATTAAT	1801	6	-	Petroselinum crispum	part of a conserved DNA module involved in light responsiveness
EVM0018144.2	AE-box	AGAAACTT	406	8	+	Arabidopsis thaliana	part of a module for light response
EVM0018144.2	AE-box	AGAAACAA	1508	8	+	Arabidopsis thaliana	part of a module for light response
EVM0018144.2	I-box	GTATAAGGCC	190	9	+	Larix laricina	part of a light responsive element
EVM0018144.2	G-Box	CACGTT	150	6	-	Pisum sativum	cis-acting regulatory element involved in light responsiveness
EVM0018144.2	Box 4	ATTAAT	635	6	+	Petroselinum crispum	part of a conserved DNA module involved in light responsiveness
EVM0018144.2	Box 4	ATTAAT	897	6	+	Petroselinum crispum	part of a conserved DNA module involved in light responsiveness
EVM0018144.2	GT1-motif	GGTTAAT	708	7	-	Avena sativa	light responsive element
EVM0018144.2	GT1-motif	GGTTAA	709	6	-	Arabidopsis thaliana	light responsive element
EVM0018144.2	ATCT-motif	AATCTAATCC	363	9	+	Pisum sativum	part of a conserved DNA module involved in light responsiveness
EVM0018144.2	ATCT-motif	AATCTAATCC	686	9	+	Pisum sativum	part of a conserved DNA module involved in light responsiveness
EVM0018144.2	ATCT-motif	AATCTAATCC	1803	9	+	Pisum sativum	part of a conserved DNA module involved in light responsiveness
EVM0018144.2	GATA-motif	AAGATAAGATT	363	10	-	Arabidopsis thaliana	part of a light responsive element
EVM0018144.2	GATA-motif	GATAGGA	1759	7	+	Arabidopsis thaliana	part of a light responsive element
EVM0019525.1	AE-box	AGAAACTT	310	8	+	Arabidopsis thaliana	part of a module for light response
EVM0019525.1	AT1-motif	AATTATTTTTTATT	339	13	-	Solanum tuberosum	part of a light responsive module
EVM0019525.1	AT1-motif	AATTATTTTTTATT	666	13	+	Solanum tuberosum	part of a light responsive module
EVM0019525.1	TCT-motif	TCTTAC	1647	6	-	Arabidopsis thaliana	part of a light responsive element
EVM0019525.1	G-box	CACGAC	547	6	-	Zea mays	cis-acting regulatory element involved in light responsiveness
EVM0019525.1	G-box	CACGTG	788	6	+	Arabidopsis thaliana	cis-acting regulatory element involved in light responsiveness
EVM0019525.1	G-Box	CACGTG	788	6	+	Pisum sativum	cis-acting regulatory element involved in light responsiveness
EVM0019525.1	G-Box	CACGTT	839	6	+	Pisum sativum	cis-acting regulatory element involved in light responsiveness
EVM0019525.1	G-Box	TCCACATGGCA	1013	10	+	Triticum aestivum	cis-acting regulatory element involved in light responsiveness
EVM0019525.1	Box 4	ATTAAT	1620	6	-	Petroselinum crispum	part of a conserved DNA module involved in light responsiveness
EVM0019525.1	GT1-motif	GGTTAA	223	6	-	Arabidopsis thaliana	light responsive element
EVM0019525.1	GATA-motif	AAGGATAAGG	1311	9	-	Solanum tuberosum	part of a light responsive element
EVM0019525.1	GATA-motif	GATAGGA	1835	7	-	Arabidopsis thaliana	part of a light responsive element
EVM0020240.1	Box 4	ATTAAT	150	6	+	Petroselinum crispum	part of a conserved DNA module involved in light responsiveness
EVM0020240.1	Box 4	ATTAAT	240	6	+	Petroselinum crispum	part of a conserved DNA module involved in light responsiveness
EVM0020240.1	Box 4	ATTAAT	1060	6	-	Petroselinum crispum	part of a conserved DNA module involved in light responsiveness
EVM0020240.1	ATCT-motif	AATCTAATCC	838	9	-	Pisum sativum	part of a conserved DNA module involved in light responsiveness
EVM0020240.1	ATCT-motif	AATCTAATCC	1944	9	+	Pisum sativum	part of a conserved DNA module involved in light responsiveness
EVM0020240.1	GT1-motif	GGTTAA	1439	6	-	Arabidopsis thaliana	light responsive element
EVM0020240.1	GT1-motif	GGTTAA	1591	6	-	Arabidopsis thaliana	light responsive element
EVM0020240.1	GT1-motif	GGTTAA	1599	6	+	Arabidopsis thaliana	light responsive element
EVM0020240.1	GT1-motif	GGTTAA	1630	6	-	Arabidopsis thaliana	light responsive element
EVM0020240.1	AE-box	AGAAACTT	344	8	-	Arabidopsis thaliana	part of a module for light response
EVM0020240.1	CAG-motif	GAAAGGCAGAC	1868	10	-	Arabidopsis thaliana	part of a light response element
EVM0022981.1	GT1-motif	GGTTAAT	1261	7	-	Avena sativa	light responsive element
EVM0022981.1	GT1-motif	GGTTAA	1262	6	-	Arabidopsis thaliana	light responsive element
EVM0022981.1	GT1-motif	GGTTAA	1308	6	-	Arabidopsis thaliana	light responsive element
EVM0022981.1	Box 4	ATTAAT	175	6	+	Petroselinum crispum	part of a conserved DNA module involved in light responsiveness
EVM0022981.1	Box 4	ATTAAT	691	6	+	Petroselinum crispum	part of a conserved DNA module involved in light responsiveness
EVM0022981.1	Box 4	ATTAAT	1034	6	-	Petroselinum crispum	part of a conserved DNA module involved in light responsiveness
EVM0022981.1	TCT-motif	TCTTAC	394	6	-	Arabidopsis thaliana	part of a light responsive element
EVM0022981.1	ACE	GACACGTATG	504	9	+	Petroselinum crispum	cis-acting element involved in light responsiveness
EVM0022981.1	AE-box	AGAAACTT	1847	8	+	Arabidopsis thaliana	part of a module for light response
EVM0023488.1	MRE	AACCTAA	125	7	+	Petroselinum crispum	MYB binding site involved in light responsiveness
EVM0023488.1	ACE	CTAACGTATT	1329	9	+	Petroselinum crispum	cis-acting element involved in light responsiveness
EVM0023488.1	chs-CMA1a	TTACTTAA	1807	8	+	Daucus carota	part of a light responsive element
EVM0023488.1	AT1-motif	AATTATTTTTTATT	1651	13	-	Solanum tuberosum	part of a light responsive module
EVM0023488.1	G-box	TACGTG	942	6	-	Arabidopsis thaliana	cis-acting regulatory element involved in light responsiveness
EVM0023488.1	G-box	TACGTG	971	6	-	Arabidopsis thaliana	cis-acting regulatory element involved in light responsiveness
EVM0023488.1	G-box	TACGTG	1116	6	-	Arabidopsis thaliana	cis-acting regulatory element involved in light responsiveness
EVM0023488.1	G-box	TACGTG	1331	6	-	Arabidopsis thaliana	cis-acting regulatory element involved in light responsiveness
EVM0023488.1	GT1-motif	GGTTAAT	122	7	-	Avena sativa	light responsive element
EVM0023488.1	GT1-motif	GGTTAA	123	6	-	Arabidopsis thaliana	light responsive element
EVM0023488.1	GT1-motif	GTGTGTGAA	1686	9	+	Solanum tuberosum	light responsive element
EVM0023488.1	Box 4	ATTAAT	1271	6	-	Petroselinum crispum	part of a conserved DNA module involved in light responsiveness
EVM0023488.1	GATA-motif	GATAGGA	393	7	+	Arabidopsis thaliana	part of a light responsive element
EVM0023488.1	GATA-motif	GATAGGA	516	7	+	Arabidopsis thaliana	part of a light responsive element
EVM0023488.1	GATA-motif	AAGGATAAGG	1059	9	+	Solanum tuberosum	part of a light responsive element
EVM0024481.1	GT1-motif	GGTTAAT	1567	7	-	Avena sativa	light responsive element
EVM0024481.1	GT1-motif	GGTTAA	1568	6	-	Arabidopsis thaliana	light responsive element
EVM0024481.1	Box 4	ATTAAT	404	6	+	Petroselinum crispum	part of a conserved DNA module involved in light responsiveness
EVM0024481.1	Box 4	ATTAAT	1535	6	-	Petroselinum crispum	part of a conserved DNA module involved in light responsiveness
EVM0024481.1	LAMP-element	CTTTATCA	515	8	-	Pisum sativum	part of a light responsive element
EVM0024481.1	G-Box	CACGTG	937	6	+	Pisum sativum	cis-acting regulatory element involved in light responsiveness
EVM0024481.1	G-Box	CACGTG	1294	6	-	Pisum sativum	cis-acting regulatory element involved in light responsiveness
EVM0024481.1	G-box	TACGTG	562	6	+	Arabidopsis thaliana	cis-acting regulatory element involved in light responsiveness
EVM0024481.1	G-box	CACGTG	937	6	+	Arabidopsis thaliana	cis-acting regulatory element involved in light responsiveness
EVM0024481.1	G-box	CACGTG	1294	6	-	Arabidopsis thaliana	cis-acting regulatory element involved in light responsiveness
EVM0025544.1	CAG-motif	GAAAGGCAGAC	295	10	-	Arabidopsis thaliana	part of a light response element
EVM0025544.1	G-Box	CACGTT	1659	6	-	Pisum sativum	cis-acting regulatory element involved in light responsiveness
EVM0025544.1	G-box	CACGTC	1141	6	+	Zea mays	cis-acting regulatory element involved in light responsiveness
EVM0025544.1	G-box	CACGTC	1424	6	-	Zea mays	cis-acting regulatory element involved in light responsiveness
EVM0025544.1	I-box	AGATAAGG	118	8	+	Triticum aestivum	part of a light responsive element
EVM0025544.1	I-box	GATAAGGGT	119	9	+	Arabidopsis thaliana	part of a light responsive element
EVM0025544.1	I-box	AAGATAAGGCT	1640	10	-	Gossypium hirsutum	part of a light responsive element
EVM0028117.1	MRE	AACCTAA	1319	7	+	Petroselinum crispum	MYB binding site involved in light responsiveness
EVM0028117.1	G-box	TAAACGTG	278	8	+	Brassica oleracea	cis-acting regulatory element involved in light responsiveness
EVM0028117.1	G-box	CACGTC	952	6	+	Zea mays	cis-acting regulatory element involved in light responsiveness
EVM0028117.1	TCT-motif	TCTTAC	1331	6	-	Arabidopsis thaliana	part of a light responsive element
EVM0028117.1	G-Box	CACGTT	280	6	-	Pisum sativum	cis-acting regulatory element involved in light responsiveness
EVM0028117.1	GT1-motif	GGTTAA	1339	6	-	Arabidopsis thaliana	light responsive element
EVM0028450.1	CAG-motif	GAAAGGCAGAC	1866	10	-	Arabidopsis thaliana	part of a light response element
EVM0028450.1	AE-box	AGAAACTT	331	8	-	Arabidopsis thaliana	part of a module for light response
EVM0028450.1	GT1-motif	GGTTAA	1438	6	-	Arabidopsis thaliana	light responsive element
EVM0028450.1	GT1-motif	GGTTAA	1588	6	-	Arabidopsis thaliana	light responsive element
EVM0028450.1	GT1-motif	GGTTAA	1596	6	+	Arabidopsis thaliana	light responsive element
EVM0028450.1	GT1-motif	GGTTAA	1627	6	-	Arabidopsis thaliana	light responsive element
EVM0028450.1	ATCT-motif	AATCTAATCC	827	9	-	Pisum sativum	part of a conserved DNA module involved in light responsiveness
EVM0028450.1	ATCT-motif	AATCTAATCC	1944	9	+	Pisum sativum	part of a conserved DNA module involved in light responsiveness
EVM0028450.1	Box 4	ATTAAT	137	6	+	Petroselinum crispum	part of a conserved DNA module involved in light responsiveness
EVM0028450.1	Box 4	ATTAAT	227	6	+	Petroselinum crispum	part of a conserved DNA module involved in light responsiveness
EVM0032379.1	ATCT-motif	AATCTAATCC	121	9	+	Pisum sativum	part of a conserved DNA module involved in light responsiveness
EVM0032379.1	GA-motif	ATAGATAA	1594	8	-	Arabidopsis thaliana	part of a light responsive element
EVM0032379.1	chs-CMA2a	TCACTTGA	522	8	+	Petroselinum crispum	part of a light responsive element
EVM0032379.1	Box 4	ATTAAT	75	6	+	Petroselinum crispum	part of a conserved DNA module involved in light responsiveness
EVM0032379.1	TCT-motif	TCTTAC	105	6	+	Arabidopsis thaliana	part of a light responsive element
EVM0032379.1	ACE	CTAACGTATT	293	9	+	Petroselinum crispum	cis-acting element involved in light responsiveness
EVM0032854.1	TCT-motif	TCTTAC	1271	6	+	Arabidopsis thaliana	part of a light responsive element
EVM0032854.1	AE-box	AGAAACTT	1045	8	-	Arabidopsis thaliana	part of a module for light response
EVM0032854.1	MRE	AACCTAA	1292	7	-	Petroselinum crispum	MYB binding site involved in light responsiveness
EVM0032854.1	MRE	AACCTAA	1846	7	+	Petroselinum crispum	MYB binding site involved in light responsiveness
EVM0032854.1	TCCC-motif	TCTCCCT	1838	7	+	Spinacia oleracea	part of a light responsive element
EVM0032854.1	3-AF1 binding site	TAAGAGAGGAA	1265	10	-	Solanum tuberosum	light responsive element
EVM0032854.1	GATA-motif	AAGATAAGATT	592	11	+	Arabidopsis thaliana	part of a light responsive element
EVM0032854.1	GT1-motif	GGTTAA	1678	6	-	Arabidopsis thaliana	light responsive element
EVM0032854.1	Box 4	ATTAAT	859	6	+	Petroselinum crispum	part of a conserved DNA module involved in light responsiveness
EVM0032854.1	Box 4	ATTAAT	962	6	+	Petroselinum crispum	part of a conserved DNA module involved in light responsiveness
EVM0032854.1	Box 4	ATTAAT	1008	6	-	Petroselinum crispum	part of a conserved DNA module involved in light responsiveness
EVM0032854.1	chs-CMA2a	TCACTTGA	703	8	+	Petroselinum crispum	part of a light responsive element
EVM0032854.1	GA-motif	ATAGATAA	606	8	+	Arabidopsis thaliana	part of a light responsive element
EVM0025058.1	Box 4	ATTAAT	109	6		Petroselinum crispum	part of a conserved DNA module involved in light responsiveness
EVM0025058.1	Box 4	ATTAAT	526	6		Petroselinum crispum	part of a conserved DNA module involved in light responsiveness
EVM0025058.1	Box 4	ATTAAT	708	6		Petroselinum crispum	part of a conserved DNA module involved in light responsiveness
EVM0025058.1	GT1-motif	GGTTAAT	962	7		Avena sativa	light responsive element
EVM0025058.1	AE-box	AGAAACTT	1894	8		Arabidopsis thaliana	part of a module for light response
EVM0025058.1	G-box	CACGAC	743	6		Zea mays	cis-acting regulatory element involved in light responsiveness
EVM0025314.1	chs-CMA1a	TTACTTAA	595	8		Daucus carota	part of a light responsive element
EVM0025314.1	Box 4	ATTAAT	113	6		Petroselinum crispum	part of a conserved DNA module involved in light responsiveness
EVM0025314.1	Box 4	ATTAAT	575	6		Petroselinum crispum	part of a conserved DNA module involved in light responsiveness
EVM0025314.1	Box 4	ATTAAT	585	6		Petroselinum crispum	part of a conserved DNA module involved in light responsiveness
EVM0025314.1	Box 4	ATTAAT	602	6		Petroselinum crispum	part of a conserved DNA module involved in light responsiveness
EVM0025314.1	GT1-motif	GGTTAAT	611	7		Avena sativa	light responsive element
EVM0025314.1	GT1-motif	GGTTAA	612	6		Arabidopsis thaliana	light responsive element
EVM0025544.1	GT1-motif	GGTTAA	1855	6		Arabidopsis thaliana	light responsive element
EVM0025544.1	Box 4	ATTAAT	1061	6		Petroselinum crispum	part of a conserved DNA module involved in light responsiveness
EVM0025544.1	GATA-motif	GATAGGA	769	7		Arabidopsis thaliana	part of a light responsive element
EVM0025544.1	GATA-motif	AAGATAAGATT	1234	10		Arabidopsis thaliana	part of a light responsive element

## Sheet: 胁迫相关
EVM0000545.1	TC-rich repeats	GTTTTCTTAC	966	9	-	Nicotiana tabacum	cis-acting element involved in defense and stress responsiveness
EVM0000545.1	MBS	CAACTG	77	6	+	Arabidopsis thaliana	MYB binding site involved in drought-inducibility
EVM0000545.1	ARE	AAACCA	850	6	+	Zea mays	cis-acting regulatory element essential for the anaerobic induction
EVM0000545.1	ARE	AAACCA	1850	6	+	Zea mays	cis-acting regulatory element essential for the anaerobic induction
EVM0000545.1	ARE	AAACCA	1995	6	-	Zea mays	cis-acting regulatory element essential for the anaerobic induction
EVM0000545.1	LTR	CCGAAA	506	6	+	Hordeum vulgare	cis-acting element involved in low-temperature responsiveness
EVM0003602.1	TC-rich repeats	GTTTTCTTAC	942	9	-	Nicotiana tabacum	cis-acting element involved in defense and stress responsiveness
EVM0003602.1	ARE	AAACCA	555	6	-	Zea mays	cis-acting regulatory element essential for the anaerobic induction
EVM0003602.1	ARE	AAACCA	728	6	-	Zea mays	cis-acting regulatory element essential for the anaerobic induction
EVM0003602.1	ARE	AAACCA	760	6	+	Zea mays	cis-acting regulatory element essential for the anaerobic induction
EVM0003602.1	ARE	AAACCA	1365	6	+	Zea mays	cis-acting regulatory element essential for the anaerobic induction
EVM0003602.1	ARE	AAACCA	1950	6	+	Zea mays	cis-acting regulatory element essential for the anaerobic induction
EVM0005201.1	TC-rich repeats	GTTTTCTTAC	489	9	+	Nicotiana tabacum	cis-acting element involved in defense and stress responsiveness
EVM0005201.1	MBS	CAACTG	1770	6	+	Arabidopsis thaliana	MYB binding site involved in drought-inducibility
EVM0005201.1	ARE	AAACCA	1137	6	+	Zea mays	cis-acting regulatory element essential for the anaerobic induction
EVM0005201.1	ARE	AAACCA	1887	6	+	Zea mays	cis-acting regulatory element essential for the anaerobic induction
EVM0005201.1	ARE	AAACCA	1907	6	+	Zea mays	cis-acting regulatory element essential for the anaerobic induction
EVM0005201.1	ARE	AAACCA	1965	6	+	Zea mays	cis-acting regulatory element essential for the anaerobic induction
EVM0006976.1	MBS	CAACTG	1288	6	-	Arabidopsis thaliana	MYB binding site involved in drought-inducibility
EVM0006976.1	ARE	AAACCA	532	6	+	Zea mays	cis-acting regulatory element essential for the anaerobic induction
EVM0006976.1	ARE	AAACCA	587	6	+	Zea mays	cis-acting regulatory element essential for the anaerobic induction
EVM0006976.1	ARE	AAACCA	964	6	+	Zea mays	cis-acting regulatory element essential for the anaerobic induction
EVM0006976.1	ARE	AAACCA	1041	6	+	Zea mays	cis-acting regulatory element essential for the anaerobic induction
EVM0013297.1	ARE	AAACCA	109	6	-	Zea mays	cis-acting regulatory element essential for the anaerobic induction
EVM0013297.1	ARE	AAACCA	823	6	-	Zea mays	cis-acting regulatory element essential for the anaerobic induction
EVM0013297.1	ARE	AAACCA	1364	6	+	Zea mays	cis-acting regulatory element essential for the anaerobic induction
EVM0013297.1	ARE	AAACCA	1994	6	-	Zea mays	cis-acting regulatory element essential for the anaerobic induction
EVM0013297.1	LTR	CCGAAA	1722	6	-	Hordeum vulgare	cis-acting element involved in low-temperature responsiveness
EVM0013297.1	TC-rich repeats	ATTCTCTAAC	1211	9	-	Nicotiana tabacum	cis-acting element involved in defense and stress responsiveness
EVM0014166.1	ARE	AAACCA	1345	6	+	Zea mays	cis-acting regulatory element essential for the anaerobic induction
EVM0014166.1	MBS	CAACTG	1693	6	+	Arabidopsis thaliana	MYB binding site involved in drought-inducibility
EVM0015070.1	ARE	AAACCA	964	6	-	Zea mays	cis-acting regulatory element essential for the anaerobic induction
EVM0015070.1	MBS	CAACTG	169	6	-	Arabidopsis thaliana	MYB binding site involved in drought-inducibility
EVM0015070.1	MBS	CAACTG	1896	6	+	Arabidopsis thaliana	MYB binding site involved in drought-inducibility
EVM0015907.1	MBS	CAACTG	327	6	-	Arabidopsis thaliana	MYB binding site involved in drought-inducibility
EVM0015907.1	MBS	CAACTG	1565	6	-	Arabidopsis thaliana	MYB binding site involved in drought-inducibility
EVM0015907.1	ARE	AAACCA	722	6	-	Zea mays	cis-acting regulatory element essential for the anaerobic induction
EVM0015907.1	ARE	AAACCA	1484	6	+	Zea mays	cis-acting regulatory element essential for the anaerobic induction
EVM0015907.1	ARE	AAACCA	1716	6	+	Zea mays	cis-acting regulatory element essential for the anaerobic induction
EVM0015907.1	ARE	AAACCA	1787	6	-	Zea mays	cis-acting regulatory element essential for the anaerobic induction
EVM0015907.1	WUN-motif	AAATTTCCT	376	9	-	Brassica oleracea	wound-responsive element
EVM0016208.1	ARE	AAACCA	119	6	-	Zea mays	cis-acting regulatory element essential for the anaerobic induction
EVM0016208.1	ARE	AAACCA	1328	6	-	Zea mays	cis-acting regulatory element essential for the anaerobic induction
EVM0016208.1	TC-rich repeats	GTTTTCTTAC	2006	9	+	Nicotiana tabacum	cis-acting element involved in defense and stress responsiveness
EVM0016424.2	ARE	AAACCA	404	6	-	Zea mays	cis-acting regulatory element essential for the anaerobic induction
EVM0016424.2	ARE	AAACCA	917	6	+	Zea mays	cis-acting regulatory element essential for the anaerobic induction
EVM0016424.2	MBS	CAACTG	974	6	-	Arabidopsis thaliana	MYB binding site involved in drought-inducibility
EVM0016424.2	MBS	CAACTG	1339	6	+	Arabidopsis thaliana	MYB binding site involved in drought-inducibility
EVM0017389.1	ARE	AAACCA	90	6	-	Zea mays	cis-acting regulatory element essential for the anaerobic induction
EVM0017389.1	ARE	AAACCA	1346	6	+	Zea mays	cis-acting regulatory element essential for the anaerobic induction
EVM0017508.1	TC-rich repeats	GTTTTCTTAC	845	9	-	Nicotiana tabacum	cis-acting element involved in defense and stress responsiveness
EVM0017508.1	ARE	AAACCA	1215	6	-	Zea mays	cis-acting regulatory element essential for the anaerobic induction
EVM0017508.1	ARE	AAACCA	1223	6	-	Zea mays	cis-acting regulatory element essential for the anaerobic induction
EVM0017508.1	ARE	AAACCA	1258	6	-	Zea mays	cis-acting regulatory element essential for the anaerobic induction
EVM0017508.1	ARE	AAACCA	1357	6	-	Zea mays	cis-acting regulatory element essential for the anaerobic induction
EVM0017508.1	ARE	AAACCA	1494	6	-	Zea mays	cis-acting regulatory element essential for the anaerobic induction
EVM0018144.2	MBS	CAACTG	199	6	+	Arabidopsis thaliana	MYB binding site involved in drought-inducibility
EVM0018144.2	ARE	AAACCA	156	6	+	Zea mays	cis-acting regulatory element essential for the anaerobic induction
EVM0018144.2	ARE	AAACCA	733	6	+	Zea mays	cis-acting regulatory element essential for the anaerobic induction
EVM0018144.2	ARE	AAACCA	1256	6	+	Zea mays	cis-acting regulatory element essential for the anaerobic induction
EVM0018144.2	ARE	AAACCA	1547	6	-	Zea mays	cis-acting regulatory element essential for the anaerobic induction
EVM0018144.2	ARE	AAACCA	1816	6	-	Zea mays	cis-acting regulatory element essential for the anaerobic induction
EVM0019525.1	ARE	AAACCA	821	6	+	Zea mays	cis-acting regulatory element essential for the anaerobic induction
EVM0019525.1	ARE	AAACCA	877	6	+	Zea mays	cis-acting regulatory element essential for the anaerobic induction
EVM0019525.1	ARE	AAACCA	1172	6	+	Zea mays	cis-acting regulatory element essential for the anaerobic induction
EVM0020240.1	ARE	AAACCA	1926	6	+	Zea mays	cis-acting regulatory element essential for the anaerobic induction
EVM0020240.1	MBS	CAACTG	203	6	-	Arabidopsis thaliana	MYB binding site involved in drought-inducibility
EVM0022981.1	LTR	CCGAAA	711	6	-	Hordeum vulgare	cis-acting element involved in low-temperature responsiveness
EVM0022981.1	LTR	CCGAAA	987	6	-	Hordeum vulgare	cis-acting element involved in low-temperature responsiveness
EVM0022981.1	MBS	CAACTG	1209	6	-	Arabidopsis thaliana	MYB binding site involved in drought-inducibility
EVM0023488.1	MBS	CAACTG	905	6	+	Arabidopsis thaliana	MYB binding site involved in drought-inducibility
EVM0023488.1	WUN-motif	AAATTTCCT	439	9	-	Brassica oleracea	wound-responsive element
EVM0023488.1	WUN-motif	AAATTTCCT	519	9	-	Brassica oleracea	wound-responsive element
EVM0023488.1	ARE	AAACCA	1029	6	+	Zea mays	cis-acting regulatory element essential for the anaerobic induction
EVM0023488.1	ARE	AAACCA	1110	6	+	Zea mays	cis-acting regulatory element essential for the anaerobic induction
EVM0023488.1	ARE	AAACCA	1466	6	+	Zea mays	cis-acting regulatory element essential for the anaerobic induction
EVM0023488.1	ARE	AAACCA	1728	6	-	Zea mays	cis-acting regulatory element essential for the anaerobic induction
EVM0023488.1	LTR	CCGAAA	1734	6	+	Hordeum vulgare	cis-acting element involved in low-temperature responsiveness
EVM0024481.1	ARE	AAACCA	1118	6	-	Zea mays	cis-acting regulatory element essential for the anaerobic induction
EVM0024481.1	MBS	CAACTG	828	6	-	Arabidopsis thaliana	MYB binding site involved in drought-inducibility
EVM0024481.1	DRE	TACCGACAT	1308	9	+	Arabidopsis thaliana	cis-acting element involved in dehydration, low-temp, salt stresses
EVM0025544.1	MBS	CAACTG	1018	6	-	Arabidopsis thaliana	MYB binding site involved in drought-inducibility
EVM0028117.1	TC-rich repeats	GTTTTCTTAC	129	9	-	Nicotiana tabacum	cis-acting element involved in defense and stress responsiveness
EVM0028117.1	TC-rich repeats	ATTCTCTAAC	550	9	+	Nicotiana tabacum	cis-acting element involved in defense and stress responsiveness
EVM0028117.1	MBS	CAACTG	112	6	-	Arabidopsis thaliana	MYB binding site involved in drought-inducibility
EVM0028117.1	MBS	CAACTG	1308	6	+	Arabidopsis thaliana	MYB binding site involved in drought-inducibility
EVM0028117.1	ARE	AAACCA	434	6	+	Zea mays	cis-acting regulatory element essential for the anaerobic induction
EVM0028117.1	ARE	AAACCA	1081	6	+	Zea mays	cis-acting regulatory element essential for the anaerobic induction
EVM0028117.1	ARE	AAACCA	1092	6	+	Zea mays	cis-acting regulatory element essential for the anaerobic induction
EVM0028117.1	ARE	AAACCA	1362	6	-	Zea mays	cis-acting regulatory element essential for the anaerobic induction
EVM0028450.1	MBS	CAACTG	190	6	-	Arabidopsis thaliana	MYB binding site involved in drought-inducibility
EVM0028450.1	ARE	AAACCA	1925	6	+	Zea mays	cis-acting regulatory element essential for the anaerobic induction
EVM0032379.1	LTR	CCGAAA	754	6	+	Hordeum vulgare	cis-acting element involved in low-temperature responsiveness
EVM0032379.1	ARE	AAACCA	834	6	+	Zea mays	cis-acting regulatory element essential for the anaerobic induction
EVM0032379.1	ARE	AAACCA	1036	6	-	Zea mays	cis-acting regulatory element essential for the anaerobic induction
EVM0032379.1	ARE	AAACCA	1975	6	-	Zea mays	cis-acting regulatory element essential for the anaerobic induction
EVM0032854.1	MBS	CAACTG	1085	6	+	Arabidopsis thaliana	MYB binding site involved in drought-inducibility
EVM0032854.1	ARE	AAACCA	900	6	-	Zea mays	cis-acting regulatory element essential for the anaerobic induction
EVM0032854.1	LTR	CCGAAA	1151	6	+	Hordeum vulgare	cis-acting element involved in low-temperature responsiveness
EVM0025058.1	ARE	AAACCA	563	6		Zea mays	cis-acting regulatory element essential for the anaerobic induction
EVM0025058.1	LTR	CCGAAA	1688	6		Hordeum vulgare	cis-acting element involved in low-temperature responsiveness
EVM0025314.1	WUN-motif	AAATTTCCT	940	9		Brassica oleracea	wound-responsive element
EVM0025314.1	ARE	AAACCA	1578	6		Zea mays	cis-acting regulatory element essential for the anaerobic induction
EVM0025314.1	ARE	AAACCA	1968	6		Zea mays	cis-acting regulatory element essential for the anaerobic induction
EVM0025544.1	WUN-motif	AAATTTCCT	764	9		Brassica oleracea	wound-responsive element
EVM0025544.1	ARE	AAACCA	1621	6		Zea mays	cis-acting regulatory element essential for the anaerobic induction
EVM0025544.1	ARE	AAACCA	1719	6		Zea mays	cis-acting regulatory element essential for the anaerobic induction
EVM0025544.1	TC-rich repeats	GTTTTCTTAC	366	9		Nicotiana tabacum	cis-acting element involved in defense and stress responsiveness

## Sheet: 生长发育相关
EVM0003602.1	O2-site	GATGA(C/T)(A/G)TG(A/G)	919	8	+	Zea mays	cis-acting regulatory element involved in zein metabolism regulation
EVM0005201.1	MSA-like	TCCAACGGT	1915	9	-	Catharanthus roseus	cis-acting element involved in cell cycle regulation
EVM0005201.1	CAT-box	GCCACT	963	6	-	Arabidopsis thaliana	cis-acting regulatory element related to meristem expression
EVM0006976.1	HD-Zip 1	CAAT(A/T)ATTG	1390	8.5	-	Arabidopsis thaliana	element involved in differentiation of the palisade mesophyll cells
EVM0013297.1	O2-site	GATGATGTGG	916	9	+	Zea mays	cis-acting regulatory element involved in zein metabolism regulation
EVM0013297.1	O2-site	GATGATGTGG	984	9	+	Zea mays	cis-acting regulatory element involved in zein metabolism regulation
EVM0014166.1	CAT-box	GCCACT	1615	6	+	Arabidopsis thaliana	cis-acting regulatory element related to meristem expression
EVM0015907.1	RY-element	CATGCATG	285	8	+	Helianthus annuus	cis-acting regulatory element involved in seed-specific regulation
EVM0016208.1	circadian	CAAAGATATC	1778	9	-	Lycopersicon esculentum	cis-acting regulatory element involved in circadian control
EVM0016208.1	O2-site	GATGACATGG	396	9	-	Zea mays	cis-acting regulatory element involved in zein metabolism regulation
EVM0016424.2	CAT-box	GCCACT	143	6	-	Arabidopsis thaliana	cis-acting regulatory element related to meristem expression
EVM0018144.2	O2-site	GATGATGTGG	1860	9	-	Zea mays	cis-acting regulatory element involved in zein metabolism regulation
EVM0018144.2	CAT-box	GCCACT	770	6	+	Arabidopsis thaliana	cis-acting regulatory element related to meristem expression
EVM0018144.2	CAT-box	GCCACT	1897	6	+	Arabidopsis thaliana	cis-acting regulatory element related to meristem expression
EVM0019525.1	CAT-box	GCCACT	1024	6	-	Arabidopsis thaliana	cis-acting regulatory element related to meristem expression
EVM0019525.1	CAT-box	GCCACT	1378	6	-	Arabidopsis thaliana	cis-acting regulatory element related to meristem expression
EVM0020240.1	CAT-box	GCCACT	1215	6	+	Arabidopsis thaliana	cis-acting regulatory element related to meristem expression
EVM0020240.1	O2-site	GATGACATGG	77	9	-	Zea mays	cis-acting regulatory element involved in zein metabolism regulation
EVM0020240.1	O2-site	GATGACATGG	804	9	-	Zea mays	cis-acting regulatory element involved in zein metabolism regulation
EVM0024481.1	CAT-box	GCCACT	351	6	-	Arabidopsis thaliana	cis-acting regulatory element related to meristem expression
EVM0024481.1	O2-site	GTTGACGTGA	983	9	+	Zea mays	cis-acting regulatory element involved in zein metabolism regulation
EVM0025544.1	O2-site	GTTGACGTGA	1140	9	-	Zea mays	cis-acting regulatory element involved in zein metabolism regulation
EVM0025544.1	O2-site	GATGACATGG	1870	9	-	Zea mays	cis-acting regulatory element involved in zein metabolism regulation
EVM0028117.1	O2-site	GTTGACGTGA	902	9	-	Zea mays	cis-acting regulatory element involved in zein metabolism regulation
EVM0028117.1	CAT-box	GCCACT	1788	6	-	Arabidopsis thaliana	cis-acting regulatory element related to meristem expression
EVM0028450.1	O2-site	GATGACATGG	64	9	-	Zea mays	cis-acting regulatory element involved in zein metabolism regulation
EVM0028450.1	O2-site	GATGACATGG	793	9	-	Zea mays	cis-acting regulatory element involved in zein metabolism regulation
EVM0028450.1	CAT-box	GCCACT	1171	6	+	Arabidopsis thaliana	cis-acting regulatory element related to meristem expression
EVM0028450.1	CAT-box	GCCACT	1213	6	+	Arabidopsis thaliana	cis-acting regulatory element related to meristem expression
EVM0032379.1	CAT-box	GCCACT	269	6	+	Arabidopsis thaliana	cis-acting regulatory element related to meristem expression
EVM0032854.1	O2-site	GATGATGTGG	1066	9	+	Zea mays	cis-acting regulatory element involved in zein metabolism regulation
EVM0032854.1	CAT-box	GCCACT	49	6	+	Arabidopsis thaliana	cis-acting regulatory element related to meristem expression
EVM0032854.1	CAT-box	GCCACT	173	6	+	Arabidopsis thaliana	cis-acting regulatory element related to meristem expression
EVM0025058.1	CAT-box	GCCACT	166	6		Arabidopsis thaliana	cis-acting regulatory element related to meristem expression
EVM0025314.1	RY-element	CATGCATG	1090	8		Helianthus annuus	cis-acting regulatory element involved in seed-specific regulation
EVM0025314.1	CAT-box	GCCACT	1484	6		Arabidopsis thaliana	cis-acting regulatory element related to meristem expression
EVM0025544.1	CAT-box	GCCACT	987	6		Arabidopsis thaliana	cis-acting regulatory element related to meristem expression

## Sheet: 总统计表信息
562		TCA-element	TGACG-motif	CGTCA-motif	AuxRR-core	TGA-box	ABRE	P-box	GARE-motif	TATC-box	AuxRE	AT1-motif	I-box	TCT-motif	ATC-motif	G-box	GATA-motif	AE-box	GT1-motif	TCCC-motif	LAMP-element	Gap-box	GA-motif	3-AF1 binding site	MRE	ATCT-motif	CAG-motif	ACE	TC-rich repeats	MBS	ARE	LTR	WUN-motif	DRE	O2-site	CAT-box	RY-element	circadian
EVM0014166.1	CmHDZ5	0	0	0	0	0	1	0	0	0	0	0	0	1	0	2	0	0	0	0	0	0	0	0	0	0	0	0	0	1	1	0	0	0	0	1	0	0
EVM0032379.1	CmHDZ7	2	1	1	0	1	0	2	0	1	1	0	0	1	0	0	0	0	0	0	0	0	1	0	0	1	0	1	0	0	3	1	0	0	0	1	0	0
EVM0000545.1	CmHDZ22	1	2	2	1	0	0	0	0	0	0	1	1	2	1	0	0	0	0	0	0	0	0	0	0	0	0	0	0	1	3	1	0	0	0	0	0	0
EVM0025058.1	CmHDZ13	0	4	4	0	1	0	0	0	0	0	0	0	0	0	1	0	1	1	0	0	0	0	0	0	0	0	0	0	0	1	1	0	0	0	1	0	0
EVM0025314.1	CmHDZ6	0	0	0	2	0	0	0	0	1	0	0	0	0	0	0	0	0	2	0	0	0	0	0	0	0	0	0	0	0	2	0	1	0	0	1	1	0
EVM0025544.1	CmHDZ14	2	2	2	0	0	4	0	0	1	0	0	3	0	0	3	2	0	1	0	0	0	0	0	0	0	1	0	1	1	2	0	1	0	2	1	0	0
EVM0023488.1	CmHDZ21	2	0	0	1	0	4	0	0	0	0	1	0	0	0	4	3	0	3	0	0	0	0	0	1	0	0	1	0	1	4	1	2	0	0	0	0	0
EVM0016208.1	CmHDZ2	0	0	0	0	0	2	0	0	0	0	0	0	2	0	2	0	0	0	0	0	0	0	0	0	0	0	0	1	0	2	0	0	0	1	0	0	1
EVM0003602.1	CmHDZ19	1	1	1	0	2	6	1	0	0	0	0	0	1	1	6	1	0	0	0	0	0	0	0	0	0	0	0	1	0	5	0	0	0	1	0	0	0
EVM0020240.1	CmHDZ25	1	0	0	1	0	0	0	0	0	0	0	0	0	0	0	0	1	4	0	0	0	0	0	0	2	1	0	0	1	1	0	0	0	2	1	0	0
EVM0028450.1	CmHDZ8	2	0	0	1	0	0	0	0	0	0	0	0	0	0	0	0	1	4	0	0	0	0	0	0	2	1	0	0	1	1	0	0	0	2	2	0	0
EVM0013297.1	CmHDZ24	0	1	1	0	0	2	0	0	0	0	0	0	1	0	2	0	0	3	1	0	1	0	0	0	0	0	0	1	0	4	1	0	0	2	0	0	0
EVM0022981.1	CmHDZ20	1	0	0	0	0	0	0	0	0	0	0	0	1	0	0	0	1	3	0	0	0	0	0	0	0	0	1	0	1	0	2	0	0	0	0	0	0
EVM0015070.1	CmHDZ17	3	3	3	0	0	2	1	1	0	0	0	0	0	1	1	1	0	1	0	0	0	1	0	0	0	0	0	0	2	1	0	0	0	0	0	0	0
EVM0006976.1	CmHDZ23	0	2	2	0	0	4	0	0	0	0	0	0	1	0	4	1	0	0	1	0	0	0	0	0	0	0	0	0	1	4	0	0	0	0	0	0	0
EVM0019525.1	CmHDZ3	0	3	3	0	0	4	2	0	0	0	2	0	1	0	5	2	1	1	0	0	0	0	0	0	0	0	0	0	0	3	0	0	0	0	2	0	0
EVM0018144.2	CmHDZ18	1	0	0	0	1	2	2	0	0	0	0	1	0	0	1	2	2	2	0	0	0	0	0	0	3	0	0	0	1	5	0	0	0	1	2	0	0
EVM0024481.1	CmHDZ12	0	3	3	0	1	5	1	0	0	0	0	0	0	0	5	0	0	2	0	0	0	0	0	0	0	0	0	0	1	1	0	0	1	1	1	0	0
EVM0016424.2	CmHDZ9	0	0	0	0	1	2	0	0	0	0	0	2	2	0	4	1	0	0	0	0	0	0	1	0	0	0	0	0	2	2	0	0	0	0	1	0	0
EVM0032854.1	CmHDZ4	1	1	1	0	1	0	2	0	1	0	0	0	1	0	0	1	1	1	1	0	0	1	1	2	0	0	0	0	1	1	1	0	0	1	2	0	0
EVM0005201.1	CmHDZ16	2	0	0	0	1	3	1	0	0	0	0	0	0	0	4	1	1	1	0	0	0	0	0	0	0	0	0	1	1	4	0	0	0	0	1	0	0
EVM0017389.1	CmHDZ10	0	1	1	0	0	0	0	0	0	0	1	2	1	0	0	0	0	4	0	0	0	1	0	1	0	0	0	0	0	2	0	0	0	0	0	0	0
EVM0017508.1	CmHDZ11	1	0	0	0	0	0	1	0	1	0	0	0	4	0	0	0	0	5	0	0	1	0	0	0	0	0	0	1	0	5	0	0	0	0	0	0	0
EVM0015907.1	CmHDZ1	2	1	1	0	0	2	0	0	0	0	0	1	2	0	2	2	0	3	0	0	1	0	0	0	0	0	0	0	2	4	0	1	0	0	0	1	0
EVM0028117.1	CmHDZ15	1	1	1	0	0	2	0	0	0	0	0	0	1	0	3	0	0	1	0	0	0	0	0	1	0	0	0	2	2	4	0	0	0	1	1	0	0
	总数	23	26	26	6	9	45	13	1	5	1	5	10	22	3	49	17	9	42	3	0	3	4	2	5	8	3	3	8	20	65	8	5	1	14	18	2	1
