# Supplementary material for: Genome-wide identification of the CmHDZ gene family in Chinese chestnut (Castanea mollissima) and analysis of their expression patterns under different types of abiotic stress
Source: Front Plant Sci. 2026 Apr 30;17:1778593. doi: 10.3389/fpls.2026.1778593 (PMC13171501; doi:10.3389/fpls.2026.1778593)
Supplement: Supplementary file 3 [file Table3.xlsx]

## Sheet: Sheet1
Gene pairs		Ka	Ks	Ka/Ks
CmHDZ16	CmHDZ10	0.29	1.36	0.21
CmHDZ18	CmHDZ12	Highsequencedivergence
CmHDZ18	CmHDZ3	0.39	1.38	0.28
CmHDZ3	CmHDZ12	0.4	2.63	0.15
CmHDZ15	CmHDZ1	0.3	2.34	0.13
CmHDZ8	CmHDZ24	0.16	1.84	0.08
CmHDZ7	CmHDZ22	0.09	0.95	0.09
CmHDZ4	CmHDZ9	0.23	1.01	0.23
